# Supplementary material for: Bis[eth­yl(2-hydroxy­ethyl)aza­nium] 2,2′-disulfanediyldibenzoate
Source: Acta Crystallogr Sect E Struct Rep Online. 2010 Feb 27;66(Pt 3):o705. doi: 10.1107/S1600536810006781 (PMC2983623; doi:10.1107/S1600536810006781)
Supplement: Supplementary file 2 [file e-66-0o705-Isup2.hkl]

# 
# h,k,l, Fc-squared, Fo-squared, sigma(Fo-squared) and status flag 
# 
data_I
_shelx_title '  g1' 
_shelx_refln_list_code          4 
_shelx_F_calc_maximum      292.21 
_exptl_crystal_F_000      1032.00 
_reflns_d_resolution_high  0.7964 
 
loop_ 
 _symmetry_equiv_pos_as_xyz 
 'x, y, z' 
 '-x, y, -z+1/2' 
 'x+1/2, y+1/2, z' 
 '-x+1/2, y+1/2, -z+1/2' 
 '-x, -y, -z' 
 'x, -y, z-1/2' 
 '-x+1/2, -y+1/2, -z' 
 'x+1/2, -y+1/2, z-1/2' 
 
_cell_length_a    22.9490 
_cell_length_b     8.2429 
_cell_length_c    14.7660 
_cell_angle_alpha  90.000 
_cell_angle_beta  119.800 
_cell_angle_gamma  90.000 
 
_shelx_F_squared_multiplier     1.000 
 
loop_ 
 _refln_index_h 
 _refln_index_k 
 _refln_index_l 
 _refln_F_squared_calc 
 _refln_F_squared_meas 
 _refln_F_squared_sigma 
 _refln_observed_status 
   4   0   0     5972.21     5305.34    216.19 o 
   6   0   0     8544.85     8237.66    130.90 o 
   8   0   0    14640.74    14408.04    259.26 o 
  10   0   0      898.59      693.89     21.10 o 
  12   0   0    10500.06     8495.69    141.88 o 
  14   0   0     1691.33     1516.62     28.64 o 
  16   0   0     8936.76     8650.35    584.82 o 
  18   0   0      175.94      182.41     21.96 o 
  20   0   0       67.93       76.01     15.20 o 
  22   0   0      752.39      938.24     31.25 o 
  24   0   0     2602.66     3224.31     60.80 o 
   3   1   0    23584.25    21372.27     90.57 o 
   5   1   0     2006.09     2100.38     23.74 o 
   7   1   0     4218.88     4429.53     99.10 o 
   9   1   0    10817.13    10330.14    196.56 o 
  11   1   0      624.77      538.34      9.75 o 
  13   1   0     2459.93     2416.63     27.00 o 
  15   1   0     4764.44     4769.60     65.46 o 
  17   1   0        0.34       15.44      6.08 o 
  19   1   0     1374.52     1396.09     57.84 o 
  21   1   0      294.52      280.98     31.67 o 
  23   1   0      828.71      991.45     69.25 o 
   0   2   0    52272.35    49381.79    437.61 o 
   2   2   0    19496.09    18541.49     95.68 o 
   4   2   0     1612.13     1742.76     15.05 o 
   6   2   0     8538.53     8703.55     27.91 o 
   8   2   0     5939.69     6004.70     45.22 o 
  10   2   0     3338.33     3476.98     58.75 o 
  12   2   0     1024.80     1076.34     15.47 o 
  14   2   0      336.89      310.47     25.23 o 
  16   2   0      257.89      251.58     22.02 o 
  18   2   0     1921.24     1946.09     55.21 o 
  20   2   0      166.23      157.10     17.04 o 
  22   2   0      486.30      506.18     43.33 o 
  24   2   0      838.92      953.22     46.80 o 
   1   3   0     1728.70     1755.12     13.87 o 
   3   3   0     7263.50     7431.33     41.34 o 
   5   3   0      210.25      218.71     13.45 o 
   7   3   0      796.04      798.21     11.75 o 
   9   3   0     2069.56     2190.00     34.18 o 
  11   3   0       90.06      112.48      7.86 o 
  13   3   0       10.98       13.14      3.57 o 
  15   3   0      123.50      130.51     12.17 o 
  17   3   0      679.49      709.22     36.47 o 
  19   3   0        2.99       -6.19      7.91 o 
  21   3   0       89.00       71.91      9.33 o 
  23   3   0       16.00       26.03      8.52 o 
   0   4   0     2192.96     2233.00     26.70 o 
   2   4   0     2066.59     2024.77     15.01 o 
   4   4   0      443.71      463.66     13.65 o 
   6   4   0      445.55      477.61     25.46 o 
   8   4   0      317.37      343.66     14.27 o 
  10   4   0      434.53      460.74     19.54 o 
  12   4   0       43.89       51.07      4.52 o 
  14   4   0      194.19      197.90     15.48 o 
  16   4   0      147.63      117.24     10.56 o 
  18   4   0      113.14       86.47      9.24 o 
  20   4   0      112.41      115.03     38.85 o 
  22   4   0       58.90       36.59     19.85 o 
   1   5   0     8444.89     8778.91     90.78 o 
   3   5   0      377.48      324.38     15.01 o 
   5   5   0      180.48      221.61     10.30 o 
   7   5   0      426.26      527.45     26.53 o 
   9   5   0     3862.53     3815.99     46.43 o 
  11   5   0       38.21       37.28      7.70 o 
  13   5   0     1352.14     1357.25     42.70 o 
  15   5   0     1035.63     1043.04    121.61 o 
  17   5   0        1.86       19.71     13.09 o 
  19   5   0        0.15       16.29      6.08 o 
  21   5   0       73.67       66.27      9.06 o 
   0   6   0     3483.82     3404.97     58.73 o 
   2   6   0     5407.37     5613.26     57.86 o 
   4   6   0       33.32       40.67      7.70 o 
   6   6   0        1.69       14.01      3.60 o 
   8   6   0      514.69      491.32     22.19 o 
  10   6   0     4968.47     5097.93     76.42 o 
  12   6   0      108.20      115.89     27.02 o 
  14   6   0     1789.94     1763.10     34.50 o 
  16   6   0      223.39      230.52     25.97 o 
  18   6   0       53.53       84.54     16.47 o 
  20   6   0       41.01       91.78     33.36 o 
   1   7   0     1748.96     1832.09     28.07 o 
   3   7   0        4.57       20.11      4.63 o 
   5   7   0      975.02      910.18     35.03 o 
   7   7   0      416.77      356.21     21.73 o 
   9   7   0     4559.92     4716.29    124.38 o 
  11   7   0      642.29      697.79     66.87 o 
  13   7   0     1202.03     1187.39     34.62 o 
  15   7   0      305.44      334.11     65.45 o 
  17   7   0      200.61      203.14     22.71 o 
   0   8   0     1508.24     1562.55     54.20 o 
   2   8   0       78.47      126.70     37.92 o 
   4   8   0      109.74      168.03     12.10 o 
   6   8   0      375.61      357.65     27.02 o 
   8   8   0      241.40      255.33     24.52 o 
  10   8   0     2585.52     2641.28     67.98 o 
  12   8   0      952.26     1036.30     36.11 o 
  14   8   0      110.66      102.56     15.01 o 
   1   9   0      388.97      413.40     26.13 o 
   3   9   0       13.84       19.51      4.62 o 
   5   9   0     1027.09     1035.32     48.27 o 
   7   9   0      644.43      617.14     45.10 o 
   9   9   0      179.00      188.55     16.16 o 
  11   9   0       48.38       46.48      7.09 o 
   0  10   0      173.24      193.10     19.84 o 
   2  10   0      236.21      222.86     16.05 o 
   4  10   0      416.22      330.11     27.39 o 
   6  10   0       15.86       20.27      6.37 o 
 -25   1   1      107.72      125.39     67.56 o 
 -23   1   1      347.91      307.63     45.28 o 
 -21   1   1       89.01       74.42     10.13 o 
 -19   1   1      669.33      663.01     51.54 o 
 -17   1   1        5.45       15.41      3.76 o 
 -15   1   1      846.49      790.44     25.35 o 
 -13   1   1      237.66      220.85     19.38 o 
 -11   1   1     1274.41     1175.89     18.26 o 
  -9   1   1     1737.89     1892.77     13.17 o 
  -7   1   1      624.21      668.68     10.54 o 
  -5   1   1        1.36       15.89      7.19 o 
  -3   1   1     1610.10     1609.74     28.05 o 
   3   1   1      227.42      238.82     13.46 o 
   5   1   1        2.89        1.34      3.53 o 
   7   1   1     5646.15     5889.24     27.79 o 
   9   1   1     4524.29     4496.55     49.61 o 
  11   1   1       64.05       60.23      3.93 o 
  13   1   1        0.25        7.07      4.23 o 
  15   1   1     1187.90     1119.25     23.30 o 
  17   1   1       10.87        7.45      7.80 o 
  19   1   1      289.17      320.91     49.83 o 
  21   1   1      358.50      336.11     70.94 o 
  23   1   1       94.12       92.05     23.65 o 
 -24   2   1      335.05      232.66     38.20 o 
 -22   2   1      535.29      573.60     58.69 o 
 -20   2   1      120.11      112.39     16.89 o 
 -18   2   1     3665.63     3604.20     71.96 o 
 -16   2   1      225.07      238.58     17.05 o 
 -14   2   1      474.54      445.54     41.57 o 
 -12   2   1      268.33      244.75     17.17 o 
 -10   2   1      632.50      503.62     13.04 o 
  -8   2   1     2338.50     2748.95     33.64 o 
  -6   2   1        0.28       -5.72      5.97 o 
  -4   2   1     5440.82     5170.77     16.23 o 
  -2   2   1     7588.36     7538.53     35.49 o 
   0   2   1     9585.81     9005.99     23.92 o 
   2   2   1        8.61        5.53      4.09 o 
   4   2   1     1590.31     1521.60     18.26 o 
   6   2   1     2029.31     2032.71     41.20 o 
   8   2   1    13652.56    14032.92     87.18 o 
  10   2   1      472.08      460.88     27.73 o 
  12   2   1     4502.73     4519.75     45.78 o 
  14   2   1      388.28      366.01     25.15 o 
  16   2   1      182.22      205.21     47.71 o 
  18   2   1       93.50      123.38     14.62 o 
  20   2   1      488.63      524.30     51.45 o 
  22   2   1      530.68      463.21     51.22 o 
 -23   3   1     1170.32     1247.55     27.39 o 
 -21   3   1      694.46      712.29     65.92 o 
 -19   3   1     1047.44     1025.21     75.40 o 
 -17   3   1       19.85       24.31      6.69 o 
 -15   3   1        6.72        6.28      7.08 o 
 -13   3   1     2030.80     2029.91     24.12 o 
 -11   3   1     2006.03     1829.32     21.32 o 
  -9   3   1     5212.00     5270.53     41.55 o 
  -7   3   1        6.07       13.57      2.68 o 
  -5   3   1      735.23      603.10     11.50 o 
  -3   3   1     1470.45     1175.11     13.49 o 
  -1   3   1     7725.21     7852.19     19.25 o 
   1   3   1      670.00      831.47     10.61 o 
   3   3   1     1932.91     1992.94     20.85 o 
   5   3   1       29.80       28.84      3.82 o 
   7   3   1     1051.37      905.31     17.90 o 
   9   3   1     2477.86     2261.70     30.25 o 
  11   3   1     1051.30     1035.89     27.02 o 
  13   3   1      325.87      311.05     23.36 o 
  15   3   1      115.62      152.55     17.19 o 
  17   3   1       90.59      110.29     20.69 o 
  19   3   1      725.36      751.81     33.14 o 
  21   3   1     1263.69     1321.78     63.34 o 
  23   3   1        1.91       17.01      8.11 o 
 -22   4   1      251.45      234.83     28.96 o 
 -20   4   1      455.40      368.84     29.29 o 
 -18   4   1      295.35      288.72     27.76 o 
 -16   4   1      378.96      350.26     41.50 o 
 -14   4   1     2671.57     2620.45     33.90 o 
 -12   4   1     1702.44     1671.05     21.94 o 
 -10   4   1     4820.26     4946.03     62.43 o 
  -8   4   1     4409.91     4515.37     35.93 o 
  -6   4   1      646.90      596.23     14.27 o 
  -4   4   1       76.92      107.97      4.98 o 
  -2   4   1     2870.45     2673.93     26.16 o 
   0   4   1     7922.52     7342.63     39.00 o 
   2   4   1      183.79      187.84      9.45 o 
   4   4   1     1406.50     1486.08     13.96 o 
   6   4   1      593.65      556.60     14.43 o 
   8   4   1       35.72      115.86      6.65 o 
  10   4   1      268.79      263.86     16.68 o 
  12   4   1     1136.69     1109.32     35.52 o 
  14   4   1        0.05       26.26      6.39 o 
  16   4   1      364.37      336.37     27.72 o 
  18   4   1      745.33      873.26     63.84 o 
  20   4   1        4.66       18.74      5.75 o 
  22   4   1      644.80      588.30     54.21 o 
 -21   5   1      424.59      455.84     42.02 o 
 -19   5   1      119.19      127.45     14.89 o 
 -17   5   1      643.82      679.88     67.98 o 
 -15   5   1      233.88      223.40     20.48 o 
 -13   5   1      800.25      798.21     32.47 o 
 -11   5   1      301.86      249.74     20.41 o 
  -9   5   1     1226.54     1187.00     21.41 o 
  -7   5   1       53.26       42.14      3.18 o 
  -5   5   1       35.43       30.85      3.52 o 
  -3   5   1      479.91      442.56     18.87 o 
  -1   5   1     8048.50     8009.82     56.35 o 
   1   5   1      246.42      271.99     11.49 o 
   3   5   1     1405.50     1494.83     16.87 o 
   5   5   1        5.03       19.29      4.76 o 
   7   5   1     1574.93     1531.26     37.51 o 
   9   5   1      759.44      689.57     16.49 o 
  11   5   1      469.00      445.37     26.51 o 
  13   5   1       10.12       35.58      9.71 o 
  15   5   1        1.81       22.52      9.71 o 
  17   5   1      365.90      320.75     49.83 o 
  19   5   1      391.47      423.85     42.65 o 
  21   5   1      516.41      528.22     52.96 o 
 -20   6   1        0.03       11.90     15.20 o 
 -18   6   1      166.82      186.09     18.46 o 
 -16   6   1      679.00      734.64     52.73 o 
 -14   6   1        1.75       27.33     18.16 o 
 -12   6   1        1.51       14.29      4.73 o 
 -10   6   1      569.07      530.39     37.08 o 
  -8   6   1       10.58        6.13      4.88 o 
  -6   6   1       18.01       17.38      2.67 o 
  -4   6   1      339.93      414.02     28.29 o 
  -2   6   1      844.72      887.27     15.99 o 
   0   6   1     2187.42     2181.02     25.93 o 
   2   6   1      229.41      357.06     54.86 o 
   4   6   1        1.88       12.51      2.31 o 
   6   6   1       54.02       52.54      8.04 o 
   8   6   1      545.72      461.06     28.54 o 
  10   6   1       43.78       30.64      5.80 o 
  12   6   1     1152.83     1367.27    133.43 o 
  14   6   1      102.20      109.87     15.49 o 
  16   6   1      422.85      401.94     37.45 o 
  18   6   1       73.44       75.53     13.19 o 
 -19   7   1        0.43       13.23      5.29 o 
 -17   7   1       52.45       24.58      7.91 o 
 -15   7   1       31.73       36.38      8.87 o 
 -13   7   1      278.02      293.45     24.40 o 
 -11   7   1     1848.50     1856.53     52.55 o 
  -9   7   1       75.40       76.30      6.33 o 
  -7   7   1      386.60      402.83     27.63 o 
  -5   7   1       33.44       49.03      7.60 o 
  -3   7   1      352.99      412.24     22.35 o 
  -1   7   1      193.55      219.65     14.26 o 
   1   7   1       10.68       35.48      8.69 o 
   3   7   1      289.98      275.96     16.92 o 
   5   7   1     2035.96     2122.50     51.40 o 
   7   7   1       93.96       83.61      8.45 o 
   9   7   1      505.66      525.03     45.34 o 
  11   7   1      280.11      312.42     29.52 o 
  13   7   1      229.59      216.85     22.92 o 
  15   7   1       22.83       28.10      9.73 o 
  17   7   1       54.57       46.45     12.67 o 
 -16   8   1       50.01       35.05      7.76 o 
 -14   8   1      148.81      140.39     16.09 o 
 -12   8   1        0.05        4.74     18.58 o 
 -10   8   1       19.31       19.14      6.04 o 
  -8   8   1       60.03       60.51      8.55 o 
  -6   8   1        1.33       14.05      2.85 o 
  -4   8   1      596.96      575.57     32.30 o 
  -2   8   1       57.80       64.93      6.68 o 
   0   8   1       15.15       18.58      3.81 o 
   2   8   1      125.15      138.43     10.55 o 
   4   8   1      122.00      130.94     10.12 o 
   6   8   1       50.01       58.55      5.52 o 
   8   8   1        0.82       23.28      8.11 o 
  10   8   1      495.67      447.02     44.77 o 
  12   8   1       42.06       20.27     13.51 o 
  14   8   1        5.71       21.55      6.39 o 
 -13   9   1      324.63      318.53     35.47 o 
 -11   9   1      471.03      435.78     46.06 o 
  -9   9   1     1313.75     1397.02     34.88 o 
  -7   9   1      573.07      515.36     38.63 o 
  -5   9   1       96.50       79.54     11.04 o 
  -3   9   1      748.75      761.77     26.95 o 
  -1   9   1      293.85      296.26     15.10 o 
   1   9   1      551.66      582.69     24.87 o 
   3   9   1        1.10       12.26      4.38 o 
   5   9   1        9.33       16.84      3.88 o 
   7   9   1      761.41      639.31     46.90 o 
   9   9   1        2.16       13.23      5.29 o 
  11   9   1       14.76       18.77      7.91 o 
  -6  10   1      196.25      158.59     12.85 o 
  -4  10   1      763.69      713.79     39.66 o 
  -2  10   1      164.44      174.86     19.26 o 
   0  10   1      521.28      507.97     32.47 o 
   2  10   1      212.99      199.19     15.47 o 
   4  10   1        9.48       20.98      3.72 o 
 -26   0   2     2145.81     2599.38     53.20 o 
 -24   0   2      580.40      505.01     94.58 o 
 -22   0   2     1397.27     1406.94     45.60 o 
 -20   0   2      204.34      152.85     30.40 o 
 -18   0   2      152.24      158.28     20.29 o 
 -16   0   2        0.40       12.39      5.29 o 
 -14   0   2     7342.58     7418.38     99.36 o 
 -12   0   2     6546.04     6386.64    169.75 o 
 -10   0   2    11959.91    12161.67    259.68 o 
  -8   0   2    12084.17    11775.46    177.77 o 
  -6   0   2    12121.26    11651.20    303.18 o 
  -4   0   2     3278.49     3856.00     21.96 o 
   2   0   2     2520.12     2422.04     37.16 o 
   4   0   2      689.64      630.48     13.73 o 
   6   0   2      666.36      779.12     19.42 o 
   8   0   2    11743.33    12002.92    211.13 o 
  10   0   2     1196.19     1150.68     20.90 o 
  12   0   2      283.32      229.17     19.94 o 
  14   0   2     2372.79     2242.41     83.18 o 
  16   0   2     9376.46     9578.34     85.29 o 
  18   0   2     1659.37     1729.54     71.78 o 
  20   0   2     1804.87     2069.03     45.60 o 
  22   0   2      267.61      244.91     48.14 o 
 -25   1   2      314.37      299.85     45.88 o 
 -23   1   2        1.19        7.60      6.76 o 
 -21   1   2      666.58      707.15     59.82 o 
 -19   1   2       14.94       37.74      7.09 o 
 -17   1   2     9630.47     9422.66    220.60 o 
 -15   1   2      577.65      572.76     31.81 o 
 -13   1   2     3941.27     3921.22     43.76 o 
 -11   1   2    10635.83    10506.06     68.73 o 
  -9   1   2     3792.11     3752.96     25.35 o 
  -7   1   2     1254.96      993.08     20.97 o 
  -5   1   2    45151.28    42078.99    135.12 o 
  -3   1   2    10163.71    10810.47     52.36 o 
  -1   1   2       34.22       33.72      3.68 o 
   1   1   2        0.31       19.74      2.72 o 
   3   1   2    12119.09    11605.82    252.93 o 
   5   1   2    12003.12    11592.72    198.32 o 
   7   1   2    15714.90    16272.63    192.84 o 
   9   1   2     2203.54     2259.41     24.46 o 
  11   1   2     9694.58     9349.24    128.55 o 
  13   1   2       66.99       97.57     10.48 o 
  15   1   2     4416.25     4404.08    163.83 o 
  17   1   2      285.40      298.05     25.70 o 
  19   1   2     1895.65     1994.07     56.34 o 
  21   1   2      922.41      926.87     28.32 o 
  23   1   2       46.32       30.49     11.16 o 
 -24   2   2      420.03      511.88    103.03 o 
 -22   2   2       12.24       24.63      6.76 o 
 -20   2   2      578.08      575.85     43.74 o 
 -18   2   2      805.93      828.43     21.72 o 
 -16   2   2     1191.61     1104.62     22.64 o 
 -14   2   2     1000.74      955.81     36.57 o 
 -12   2   2      873.57      671.14     21.94 o 
 -10   2   2     1019.73     1199.65     18.16 o 
  -8   2   2     1500.49     1538.78     21.14 o 
  -6   2   2      818.22      723.06     11.69 o 
  -4   2   2     8204.71     8000.40     36.81 o 
  -2   2   2    63777.89    61225.35    214.50 o 
   0   2   2    13205.14    13392.11     53.20 o 
   2   2   2     2246.18     2326.48     15.17 o 
   4   2   2        3.02        3.24      3.81 o 
   6   2   2     7505.60     7796.38     53.34 o 
   8   2   2     3761.64     4041.21     39.66 o 
  10   2   2     1245.30     1194.86     17.22 o 
  12   2   2      863.70      805.55     24.18 o 
  14   2   2        7.50       10.80      5.49 o 
  16   2   2       12.23       22.43      5.62 o 
  18   2   2      227.12      235.81     28.29 o 
  20   2   2      200.36      241.41     21.53 o 
  22   2   2      857.52      882.74     58.27 o 
 -25   3   2       31.63       41.90     10.13 o 
 -23   3   2       21.26       21.36      7.65 o 
 -21   3   2      414.46      412.49     51.31 o 
 -19   3   2      969.84      898.09     65.46 o 
 -17   3   2     3927.24     3931.45    133.69 o 
 -15   3   2     1806.81     1699.26     33.04 o 
 -13   3   2      828.85      763.08     14.48 o 
 -11   3   2       39.72       39.07      3.78 o 
  -9   3   2     3940.08     4169.77     28.50 o 
  -7   3   2     3623.23     3824.33     25.50 o 
  -5   3   2     5064.52     4943.75     18.58 o 
  -3   3   2     1910.39     2073.38     12.29 o 
  -1   3   2      708.74      730.83      9.29 o 
   1   3   2      133.63      141.42      6.04 o 
   3   3   2      288.31      283.95     20.90 o 
   5   3   2     2595.54     2763.08     23.30 o 
   7   3   2     9862.48    10503.00     76.65 o 
   9   3   2     4303.93     4419.33     40.19 o 
  11   3   2     3387.12     3331.27     44.39 o 
  13   3   2      160.74      137.69     19.25 o 
  15   3   2       76.53      120.34     15.39 o 
  17   3   2      275.79      289.92     25.55 o 
  19   3   2     1076.35     1080.99     32.58 o 
  21   3   2       13.80       20.76     21.53 o 
 -24   4   2        1.04       17.28      4.45 o 
 -22   4   2        0.80       16.49      5.65 o 
 -20   4   2      175.88      142.55     16.03 o 
 -18   4   2     1646.77     1560.94     68.83 o 
 -16   4   2       34.39       42.04      8.12 o 
 -14   4   2        7.99       18.47      5.54 o 
 -12   4   2      627.59      540.49     25.33 o 
 -10   4   2      169.42      198.97     11.50 o 
  -8   4   2       26.94       44.61      4.04 o 
  -6   4   2      143.54      119.57      7.03 o 
  -4   4   2     8036.33     8292.84     44.79 o 
  -2   4   2      346.71      371.06     20.85 o 
   0   4   2      100.16      119.91      6.76 o 
   2   4   2     1237.74     1193.69     12.97 o 
   4   4   2      257.32      238.84     12.16 o 
   6   4   2       99.98       93.68      5.76 o 
   8   4   2        0.45       10.88      3.96 o 
  10   4   2       20.96       48.17      8.03 o 
  12   4   2      750.65      743.14     26.35 o 
  14   4   2      105.33      110.88     12.14 o 
  16   4   2       15.91       32.49      7.30 o 
  18   4   2        0.92        3.80      8.87 o 
  20   4   2      242.25      233.64     24.91 o 
 -23   5   2      346.59      339.49     54.05 o 
 -21   5   2        0.01       31.08      8.43 o 
 -19   5   2       87.87       89.59     27.02 o 
 -17   5   2      217.31      265.74     25.97 o 
 -15   5   2      348.24      351.42     22.33 o 
 -13   5   2     1152.21     1120.62     22.13 o 
 -11   5   2      242.67      218.75     16.55 o 
  -9   5   2      335.56      356.97     18.27 o 
  -7   5   2      248.70      234.09     11.47 o 
  -5   5   2      593.34      543.87     16.64 o 
  -3   5   2      485.41      520.30     16.04 o 
  -1   5   2     1578.41     1386.07     23.89 o 
   1   5   2     1202.11     1349.38     26.17 o 
   3   5   2       39.06       44.35      3.84 o 
   5   5   2     1414.06     1420.43     30.57 o 
   7   5   2      847.34      805.20     24.28 o 
   9   5   2      837.15      826.21     24.60 o 
  11   5   2      437.90      450.13     61.11 o 
  13   5   2       63.47       91.92     19.42 o 
  15   5   2      156.24      132.78     23.65 o 
  17   5   2     1688.12     1803.41    129.63 o 
  19   5   2       90.78       86.16     11.76 o 
 -20   6   2      468.54      429.30     43.57 o 
 -18   6   2      632.04      739.07     60.01 o 
 -16   6   2      142.29      139.79     18.16 o 
 -14   6   2      507.45      480.73     25.48 o 
 -12   6   2     4190.41     4362.63     93.63 o 
 -10   6   2      738.19      726.70     17.66 o 
  -8   6   2      589.02      559.39     20.06 o 
  -6   6   2      131.90      138.69      9.33 o 
  -4   6   2     4207.31     4117.95     66.97 o 
  -2   6   2      393.11      317.81     16.41 o 
   0   6   2       53.55       51.65     11.33 o 
   2   6   2        0.77       15.30      2.99 o 
   4   6   2       12.61       28.12      5.24 o 
   6   6   2     4742.30     4835.22    147.99 o 
   8   6   2     1199.06     1177.91     21.14 o 
  10   6   2      390.36      426.93     41.72 o 
  12   6   2     1982.59     1992.83     38.47 o 
  14   6   2     1369.12     1332.71     34.62 o 
  16   6   2      271.37      248.00     25.00 o 
  18   6   2      745.91      649.47     55.29 o 
 -19   7   2       36.68       59.70     17.31 o 
 -17   7   2      581.28      652.93     27.02 o 
 -15   7   2      873.52      900.63     27.02 o 
 -13   7   2      239.68      248.77     26.96 o 
 -11   7   2       65.22       58.32      5.35 o 
  -9   7   2      317.01      327.89     23.31 o 
  -7   7   2     1581.10     1589.88     39.37 o 
  -5   7   2      704.98      777.88     64.28 o 
  -3   7   2     3916.75     3955.94     72.26 o 
  -1   7   2     1754.87     1993.02    104.87 o 
   1   7   2      130.45      152.34     50.22 o 
   3   7   2      243.52      234.65     15.57 o 
   5   7   2     4457.35     4429.75     79.11 o 
   7   7   2     2052.46     1918.13    161.77 o 
   9   7   2     1131.14     1178.55     35.40 o 
  11   7   2      532.48      562.96     47.18 o 
  13   7   2       98.62      110.90     16.47 o 
  15   7   2       73.19       72.23     16.72 o 
 -16   8   2      226.65      254.18     26.21 o 
 -14   8   2      186.06      206.04     23.43 o 
 -12   8   2      486.78      516.94     42.54 o 
 -10   8   2      263.36      303.47     28.41 o 
  -8   8   2      824.61      806.00     29.38 o 
  -6   8   2      277.19      334.23     62.96 o 
  -4   8   2     2238.05     2456.30     85.58 o 
  -2   8   2     2943.78     3028.45     53.54 o 
   0   8   2      236.95      240.44     84.16 o 
   2   8   2       29.23       45.82      4.16 o 
   4   8   2     1009.39     1094.34     19.99 o 
   6   8   2     2799.69     3081.23     56.91 o 
   8   8   2     1546.95     1589.83     42.23 o 
  10   8   2       67.04       58.17     11.54 o 
  12   8   2      428.49      443.26     46.81 o 
  14   8   2       57.00       63.69     10.70 o 
 -13   9   2       27.30       19.83      7.45 o 
 -11   9   2      315.05      310.46     31.33 o 
  -9   9   2       65.63       82.03      7.68 o 
  -7   9   2      605.08      572.93     43.53 o 
  -5   9   2        0.42       38.53     24.04 o 
  -3   9   2     1398.04     1362.38     38.09 o 
  -1   9   2        0.08        8.06      4.10 o 
   1   9   2      161.59      166.66     16.70 o 
   3   9   2       19.20       29.16      5.36 o 
   5   9   2     1350.69     1378.32     30.19 o 
   7   9   2      275.47      255.22     21.59 o 
   9   9   2      382.97      336.02     44.68 o 
  -6  10   2       17.70       13.31      4.21 o 
  -4  10   2       70.41       76.62     10.66 o 
  -2  10   2       60.34       59.62      6.10 o 
   0  10   2        2.35       11.99      3.62 o 
   2  10   2      111.78      101.20      8.19 o 
   4  10   2      499.99      443.40     29.47 o 
 -25   1   3      310.75      333.30     47.13 o 
 -23   1   3        7.25       13.70     12.67 o 
 -21   1   3       69.78       64.11     25.34 o 
 -19   1   3      828.86      896.65     24.73 o 
 -17   1   3      365.06      365.42     25.48 o 
 -15   1   3       98.40      113.00      7.19 o 
 -13   1   3      616.16      532.17     13.93 o 
 -11   1   3       95.10       82.62      6.20 o 
  -9   1   3     1598.98     1624.08     22.55 o 
  -7   1   3     1393.68     1347.46     29.88 o 
  -3   1   3    21443.94    24179.22    262.42 o 
   1   1   3     1497.98     1326.02     21.69 o 
   3   1   3      969.75      902.45     20.72 o 
   5   1   3     3545.73     3669.03     38.54 o 
   7   1   3       66.02       58.69      5.14 o 
   9   1   3      373.48      351.91     21.46 o 
  11   1   3     1011.31      866.05     35.96 o 
  13   1   3      941.31      908.24     34.92 o 
  15   1   3      764.37      743.77     42.23 o 
  17   1   3      712.25      708.96     46.24 o 
  19   1   3       19.41       27.87      9.29 o 
  21   1   3       30.39       45.18     13.14 o 
 -26   2   3     1059.59     1219.84     44.48 o 
 -24   2   3      119.14      120.27     19.24 o 
 -22   2   3      117.35       92.90     10.15 o 
 -20   2   3        0.20       15.59     15.20 o 
 -18   2   3     5475.93     5394.17     98.81 o 
 -16   2   3      891.94      921.12     31.69 o 
 -14   2   3     4502.15     4422.14     60.34 o 
 -12   2   3      971.63      892.90     15.01 o 
 -10   2   3      939.33      918.00     18.41 o 
  -8   2   3     1636.05     1512.19     20.63 o 
  -6   2   3     2553.53     2486.24     30.65 o 
  -4   2   3     7123.21     6958.94     46.51 o 
  -2   2   3    52260.68    51428.24    315.46 o 
   0   2   3     2696.68     2358.40     63.26 o 
   2   2   3      996.16     1099.02     14.03 o 
   4   2   3     5355.57     5421.04     33.05 o 
   6   2   3       19.39       84.23      9.02 o 
   8   2   3      252.23      222.86     20.50 o 
  10   2   3     2669.63     2603.16     29.99 o 
  12   2   3       56.19       54.94      6.08 o 
  14   2   3      130.89      113.25     16.56 o 
  16   2   3      204.67      244.63     26.18 o 
  18   2   3       97.35       96.09     13.09 o 
  20   2   3      229.32      237.97     20.24 o 
 -25   3   3      219.08      192.52     27.65 o 
 -23   3   3      734.97      697.17     67.56 o 
 -21   3   3       78.94       85.95      9.97 o 
 -19   3   3      517.70      478.92     36.65 o 
 -17   3   3     5122.50     4951.35     76.05 o 
 -15   3   3     1651.45     1604.31     26.29 o 
 -13   3   3     2855.07     2716.45     31.21 o 
 -11   3   3      339.65      318.17     22.24 o 
  -7   3   3      135.31      253.45     14.79 o 
  -5   3   3    14059.81    13929.58     42.71 o 
  -3   3   3     6982.88     6853.86     42.05 o 
  -1   3   3     3570.06     3733.07     48.10 o 
   1   3   3      833.75      926.10     13.45 o 
   3   3   3       42.97       61.80      6.49 o 
   5   3   3     4967.58     4819.12     38.43 o 
   7   3   3    10065.92    10094.90     89.50 o 
   9   3   3       44.38       51.45      4.55 o 
  11   3   3      410.77      371.52     21.25 o 
  13   3   3       50.58       71.40     13.84 o 
  15   3   3       61.23       98.00     12.75 o 
  17   3   3     1204.44     1187.58     40.68 o 
  19   3   3      662.40      694.13     33.50 o 
  21   3   3        6.69       14.83      6.85 o 
 -24   4   3      341.70      311.89     44.02 o 
 -22   4   3      154.17      179.54     21.53 o 
 -20   4   3      120.98      127.76     17.73 o 
 -18   4   3      944.75      851.95     33.28 o 
 -16   4   3     1346.33     1292.23     28.35 o 
 -14   4   3      482.94      480.90     17.83 o 
 -12   4   3     4733.44     4794.54     89.74 o 
 -10   4   3      616.04      608.27     24.89 o 
  -8   4   3     1882.31     1886.44     18.30 o 
  -6   4   3      832.03      758.04     14.34 o 
  -4   4   3     6290.33     6456.69     36.76 o 
  -2   4   3     1366.67     1273.18     17.00 o 
   0   4   3     3273.32     3299.07     25.68 o 
   2   4   3     1658.48     1469.99     13.65 o 
   4   4   3     3334.44     3228.56     33.70 o 
   6   4   3     1826.30     1713.66     20.07 o 
   8   4   3     4032.99     4118.83     55.00 o 
  10   4   3     1687.96     1720.90     33.51 o 
  12   4   3      261.01      223.78     17.75 o 
  14   4   3     1824.64     1881.62     53.74 o 
  16   4   3      114.86      148.30     19.08 o 
  18   4   3      469.72      430.77     35.68 o 
  20   4   3      520.92      494.51     62.03 o 
 -23   5   3      336.12      311.38     41.80 o 
 -21   5   3        9.30       23.85      8.52 o 
 -19   5   3        0.22       10.07      8.87 o 
 -17   5   3      666.63      698.91     50.46 o 
 -15   5   3      450.84      434.27     21.07 o 
 -13   5   3     4496.66     4525.79     87.39 o 
 -11   5   3     2947.27     3034.64     50.53 o 
  -9   5   3      127.54      129.29      7.30 o 
  -7   5   3      406.66      470.89     14.23 o 
  -5   5   3     9462.80     9718.22    103.02 o 
  -3   5   3     1274.33     1203.68     13.09 o 
  -1   5   3      264.76      285.71     12.78 o 
   1   5   3      352.05      404.74     10.37 o 
   3   5   3      316.29      341.20     16.44 o 
   5   5   3      202.38      202.87     10.46 o 
   7   5   3     2591.97     2549.08     41.81 o 
   9   5   3        3.46       10.18      3.97 o 
  11   5   3      397.00      358.30     41.26 o 
  13   5   3       52.74       39.44      8.90 o 
  15   5   3      140.65      154.87     16.12 o 
  17   5   3      469.69      431.96     44.02 o 
  19   5   3      617.21      608.15     55.60 o 
 -22   6   3       92.47      135.76     18.16 o 
 -20   6   3       68.51       82.61     18.16 o 
 -18   6   3      155.20      203.08     17.01 o 
 -16   6   3       18.97       20.23      4.88 o 
 -14   6   3     1472.56     1437.99     35.71 o 
 -12   6   3     2560.80     2677.07     37.72 o 
 -10   6   3       55.15       59.28      5.64 o 
  -8   6   3        8.74       11.30      3.35 o 
  -6   6   3       87.04       92.14     10.57 o 
  -4   6   3       11.21       22.24      3.76 o 
  -2   6   3      127.64      117.74      6.03 o 
   0   6   3      215.40      211.03     13.80 o 
   2   6   3       58.83       71.71      5.72 o 
   4   6   3       82.08       77.19      5.96 o 
   6   6   3       15.95       20.15      3.70 o 
   8   6   3       77.42       89.03     13.65 o 
  10   6   3     1081.06     1114.76     43.02 o 
  12   6   3      383.17      430.77     44.48 o 
  14   6   3     1043.13      975.98     29.98 o 
  16   6   3       10.90       18.58      8.45 o 
 -19   7   3       14.51       17.28      7.49 o 
 -17   7   3      152.63      140.03     17.18 o 
 -15   7   3       34.62       33.78     12.67 o 
 -13   7   3       72.09       63.09      5.86 o 
 -11   7   3     1182.36     1193.26     40.96 o 
  -9   7   3        4.67        9.67      5.27 o 
  -7   7   3        1.98       21.10      7.68 o 
  -5   7   3       27.85       19.03      3.85 o 
  -3   7   3       10.85       29.22      3.75 o 
  -1   7   3     1558.14     1549.66     29.96 o 
   1   7   3       26.94       39.94     12.67 o 
   3   7   3      371.32      320.23     23.40 o 
   5   7   3     1655.60     1775.80     41.48 o 
   7   7   3       24.88       28.02      4.82 o 
   9   7   3       45.17       36.42      9.29 o 
  11   7   3       88.63      101.80     15.41 o 
  13   7   3      260.25      227.45     26.96 o 
  15   7   3        7.97       14.45      5.28 o 
 -16   8   3      395.97      381.55     54.05 o 
 -14   8   3      391.97      494.15    103.03 o 
 -12   8   3      253.60      252.27     22.42 o 
 -10   8   3      663.72      655.19     28.56 o 
  -8   8   3      214.12      227.11     14.13 o 
  -6   8   3       43.69       41.79      7.81 o 
  -4   8   3      253.87      261.34     17.33 o 
  -2   8   3      265.15      285.86     15.76 o 
   0   8   3        0.09       14.17      5.98 o 
   2   8   3      230.40      231.09     13.00 o 
   4   8   3       73.40       77.73      7.26 o 
   6   8   3       14.09       38.32      6.27 o 
   8   8   3      680.36      638.23     54.79 o 
  10   8   3      197.09      158.40     24.49 o 
  12   8   3       62.32       39.88      7.09 o 
 -13   9   3      176.01      167.14     18.65 o 
 -11   9   3       97.26       99.63      8.90 o 
  -9   9   3      188.87      202.23     18.35 o 
  -7   9   3      687.21      684.48     23.78 o 
  -5   9   3        0.21       11.77      2.59 o 
  -3   9   3       21.42       29.25      5.01 o 
  -1   9   3      407.04      449.84     20.88 o 
   1   9   3       41.48       44.80      5.25 o 
   3   9   3        0.15       18.21      7.44 o 
   5   9   3      406.77      379.28     33.53 o 
   7   9   3     1095.08     1089.87     72.17 o 
   9   9   3      773.68      706.92     61.64 o 
  -6  10   3      230.26      197.18     18.27 o 
  -4  10   3       90.63      105.50     10.85 o 
  -2  10   3      450.92      418.32     27.41 o 
   0  10   3       48.49       55.09      8.02 o 
   2  10   3      103.32       92.86      8.44 o 
 -26   0   4       56.28       38.85     15.20 o 
 -24   0   4     1572.56     1625.67     38.85 o 
 -22   0   4     3762.74     3701.45    137.65 o 
 -20   0   4      231.84      179.03     20.27 o 
 -18   0   4      854.39      734.90    116.96 o 
 -16   0   4     1852.95     1774.96     30.44 o 
 -14   0   4     2372.51     1903.36     99.23 o 
 -12   0   4    11325.64    12465.35    109.58 o 
 -10   0   4    17335.46    17568.80     86.56 o 
  -6   0   4    85383.98    84442.51    252.09 o 
  -4   0   4     2666.18     3074.41     14.33 o 
  -2   0   4     8672.28     8531.55     58.14 o 
   0   0   4     5285.73     5409.03     32.94 o 
   2   0   4    49667.18    49082.55    122.53 o 
   4   0   4     3717.90     3928.38    110.63 o 
   6   0   4    14768.45    16128.31    140.03 o 
   8   0   4     3347.72     3219.19     93.74 o 
  10   0   4       91.43       60.70      6.85 o 
  12   0   4     3018.55     3076.08     83.30 o 
  14   0   4      189.25      220.41     23.65 o 
  16   0   4      297.76      336.96     57.43 o 
  18   0   4     2238.88     2530.97     58.27 o 
  20   0   4        0.21       12.67      8.45 o 
 -27   1   4      127.01       98.81     28.71 o 
 -25   1   4        0.15       17.37      5.96 o 
 -23   1   4     1229.23     1299.72     48.14 o 
 -21   1   4       44.27       38.50      8.45 o 
 -19   1   4     1624.88     1602.85     35.59 o 
 -17   1   4      195.83      212.98     15.56 o 
 -15   1   4      521.34      515.63     29.72 o 
 -13   1   4      823.72      672.76     12.85 o 
 -11   1   4      886.21      889.80     21.09 o 
  -9   1   4     2038.79     2046.14     26.96 o 
  -7   1   4     2380.62     2066.44     85.93 o 
  -5   1   4     4162.87     3977.60     17.73 o 
  -1   1   4       13.80        6.50      2.80 o 
   1   1   4        9.17       13.38      2.03 o 
   3   1   4    14861.24    15345.50    172.95 o 
   5   1   4     8431.78     8094.96    146.76 o 
   7   1   4       75.52       58.02      5.24 o 
   9   1   4      929.69      879.38     42.30 o 
  11   1   4      350.93      348.68     24.35 o 
  13   1   4     5856.36     5578.40    166.79 o 
  15   1   4        0.40       23.80      6.76 o 
  17   1   4     2792.31     2763.38     53.14 o 
  19   1   4      860.28      901.93     31.69 o 
  21   1   4       64.26       57.34     14.36 o 
 -26   2   4      140.44      120.21     24.48 o 
 -24   2   4     1173.96     1211.88     53.86 o 
 -22   2   4      229.27      315.20     30.38 o 
 -20   2   4      180.84      151.92     12.62 o 
 -18   2   4      476.09      514.99     44.13 o 
 -16   2   4     2552.79     2654.21     47.66 o 
 -14   2   4     2287.12     2225.03     36.57 o 
 -12   2   4       30.24       27.02      3.79 o 
 -10   2   4        8.35       14.96      4.14 o 
  -8   2   4     1765.69     1894.12     15.75 o 
  -6   2   4     6027.69     5941.35     61.24 o 
  -4   2   4     4378.79     4349.68    120.51 o 
  -2   2   4     8897.33     9033.61     86.67 o 
   0   2   4     2640.44     2680.84     28.45 o 
   2   2   4    11687.42    11515.58     72.63 o 
   4   2   4      491.15      484.00     16.37 o 
   6   2   4       78.43      127.99      9.41 o 
   8   2   4     2519.14     2461.51     27.45 o 
  10   2   4      721.16      724.59     41.93 o 
  12   2   4     1008.56     1071.29     39.13 o 
  14   2   4     1790.88     1765.27     63.77 o 
  16   2   4     1202.78     1077.50     45.61 o 
  18   2   4      482.31      503.35     32.94 o 
  20   2   4       92.02      105.41     15.75 o 
 -25   3   4      299.38      302.33     53.20 o 
 -23   3   4      233.63      236.90     35.05 o 
 -21   3   4      134.37      127.37     12.75 o 
 -19   3   4     1528.71     1403.72     26.57 o 
 -17   3   4       81.46       95.77      9.18 o 
 -15   3   4       88.99      104.44     10.16 o 
 -13   3   4       19.70       30.81      4.88 o 
 -11   3   4      388.50      429.17     21.21 o 
  -9   3   4      559.67      536.83     19.54 o 
  -7   3   4      403.30      389.32     19.62 o 
  -5   3   4     4043.30     4150.95     30.84 o 
  -3   3   4     5207.96     5350.20     82.73 o 
  -1   3   4     2018.44     1938.79     47.35 o 
   1   3   4     2860.06     2990.29     21.46 o 
   3   3   4      428.74      406.84     19.06 o 
   5   3   4       35.76       25.29      3.48 o 
   7   3   4     1294.72     1351.41     21.26 o 
   9   3   4      964.62     1020.29     21.80 o 
  11   3   4       12.16       27.06      3.59 o 
  13   3   4        0.02        4.26     10.56 o 
  15   3   4        1.37       23.38      8.87 o 
  17   3   4        8.38       13.82     18.16 o 
  19   3   4        0.84        7.23      8.02 o 
 -24   4   4        7.25       22.52      7.55 o 
 -22   4   4      768.58      770.61     64.33 o 
 -20   4   4      432.97      452.95     27.76 o 
 -18   4   4       31.92       39.54      6.41 o 
 -16   4   4        4.44       10.20      3.11 o 
 -14   4   4      472.69      477.48     21.06 o 
 -12   4   4       11.98       12.96      3.01 o 
 -10   4   4       33.45       24.66      3.14 o 
  -8   4   4     1162.39     1156.42     13.13 o 
  -6   4   4     1722.33     1844.10     28.36 o 
  -4   4   4     3459.39     4005.10     28.81 o 
  -2   4   4     1062.76     1087.30     11.24 o 
   0   4   4     3386.05     3440.11     27.23 o 
   2   4   4     2404.69     2384.70     20.95 o 
   4   4   4     2325.31     2354.64     30.98 o 
   6   4   4       49.83       59.21      6.98 o 
   8   4   4        2.97       14.08      3.35 o 
  10   4   4      116.72      122.45     12.14 o 
  12   4   4     1481.42     1350.94     41.50 o 
  14   4   4      119.47      116.10     13.39 o 
  16   4   4      392.02      405.37     35.10 o 
  18   4   4       13.53       10.90     26.60 o 
 -23   5   4       40.25       29.56     12.67 o 
 -21   5   4      303.80      288.08     33.78 o 
 -19   5   4       83.91       95.16      8.90 o 
 -17   5   4      135.08      123.61      8.43 o 
 -15   5   4     1324.22     1290.00     23.67 o 
 -13   5   4     1144.51     1113.57     16.56 o 
 -11   5   4        0.45       14.74      2.90 o 
  -9   5   4     1403.02     1349.01     20.82 o 
  -7   5   4      757.05      710.39     34.33 o 
  -5   5   4     1205.81     1117.47     13.09 o 
  -3   5   4      200.06      275.05     17.33 o 
  -1   5   4      237.93      267.76     11.13 o 
   1   5   4        0.15       11.95      3.90 o 
   3   5   4     4740.81     4660.77     52.18 o 
   5   5   4      313.27      345.79     29.85 o 
   7   5   4     2811.03     2605.99    111.77 o 
   9   5   4       87.28       95.57     14.56 o 
  11   5   4      601.21      518.12     44.81 o 
  13   5   4       54.46       52.36     14.36 o 
  15   5   4      369.06      356.64     68.40 o 
  17   5   4       65.91       69.81     13.95 o 
 -22   6   4        9.62       34.62     10.98 o 
 -20   6   4     1259.20     1409.85     36.29 o 
 -18   6   4      131.98      145.77     12.92 o 
 -16   6   4      465.78      437.41     28.64 o 
 -14   6   4      173.06      173.65      8.75 o 
 -12   6   4     1036.33     1045.31     24.62 o 
 -10   6   4      106.43      122.04     12.12 o 
  -8   6   4     1465.51     1432.01     34.06 o 
  -6   6   4     1123.72     1122.33     43.05 o 
  -4   6   4     2496.04     2510.34     41.29 o 
  -2   6   4      269.76      491.23     75.87 o 
   0   6   4      505.91      457.16     16.93 o 
   2   6   4      140.03      132.57      9.20 o 
   4   6   4     7904.21     7950.91     88.13 o 
   6   6   4       32.74       17.61      6.94 o 
   8   6   4      577.93      575.57     76.13 o 
  10   6   4       45.81       53.73     13.09 o 
  12   6   4      852.97      978.24     33.36 o 
  14   6   4       19.79       20.40      5.65 o 
  16   6   4      896.58      996.35     92.05 o 
 -19   7   4      418.00      365.19     37.63 o 
 -17   7   4      455.72      465.36     41.09 o 
 -15   7   4      467.56      400.38     32.91 o 
 -13   7   4       19.79       19.24      4.46 o 
 -11   7   4       45.05       48.84      5.17 o 
  -9   7   4       14.34       22.70      6.98 o 
  -7   7   4     1149.53     1205.86    144.20 o 
  -5   7   4     3268.34     3089.56    125.30 o 
  -3   7   4      132.97      103.86      6.11 o 
  -1   7   4      427.96      430.72     19.78 o 
   1   7   4      588.20      573.55     20.27 o 
   3   7   4     3702.49     3853.29     71.20 o 
   5   7   4       22.44       27.15      6.20 o 
   7   7   4      793.39      725.81     53.26 o 
   9   7   4       91.65      125.95     16.89 o 
  11   7   4      130.48      130.52     17.86 o 
  13   7   4      596.32      619.72     50.75 o 
 -18   8   4       96.33       72.42     13.39 o 
 -16   8   4      247.94      244.35     32.94 o 
 -14   8   4     1463.01     1543.92     39.36 o 
 -12   8   4       65.23       55.48     10.60 o 
 -10   8   4        4.79       12.60      3.71 o 
  -8   8   4      108.52      100.66     11.91 o 
  -6   8   4     2728.38     2825.30     49.02 o 
  -4   8   4      419.88      409.85     21.62 o 
  -2   8   4       59.58       66.36      7.64 o 
   0   8   4      219.53      198.69     11.88 o 
   2   8   4        0.12        9.37      3.85 o 
   4   8   4      546.96      558.52     18.60 o 
   6   8   4        3.34       13.09      6.57 o 
   8   8   4       26.13       22.24      6.04 o 
  10   8   4      586.25      515.91     59.14 o 
 -13   9   4      432.08      404.87     29.45 o 
 -11   9   4      105.42      100.50     10.46 o 
  -9   9   4        1.68        1.38      3.81 o 
  -7   9   4      367.87      349.70     28.36 o 
  -5   9   4      811.45      772.96     31.09 o 
  -3   9   4      151.41      129.12      9.13 o 
  -1   9   4      515.34      508.03     31.30 o 
   1   9   4      123.20      129.72      9.83 o 
   3   9   4      288.93      282.81     19.63 o 
   5   9   4       12.60       20.64      5.59 o 
   7   9   4       77.56       89.58     13.43 o 
  -6  10   4       48.22       40.83      8.89 o 
  -4  10   4      199.49      190.49     14.41 o 
  -2  10   4       12.66       20.15      4.62 o 
   0  10   4        0.00       10.67      4.27 o 
 -27   1   5        0.04       17.73      5.62 o 
 -25   1   5       16.79       33.78     10.98 o 
 -23   1   5        4.57        8.45     16.47 o 
 -21   1   5      786.41      680.66     56.16 o 
 -19   1   5      242.87      201.61     19.20 o 
 -17   1   5     1865.51     1826.89     26.24 o 
 -15   1   5      708.41      678.11     15.56 o 
 -13   1   5      127.60      184.87     11.28 o 
 -11   1   5       81.46       96.91      7.44 o 
  -9   1   5     1562.14     1538.89     17.80 o 
  -7   1   5      392.75      397.38     19.62 o 
  -3   1   5     4600.59     4935.16    179.57 o 
  -1   1   5      919.39      944.90     23.60 o 
   1   1   5      933.24      989.13     12.96 o 
   3   1   5     1291.09     1176.88     17.61 o 
   5   1   5       21.70       28.42      4.88 o 
   7   1   5     1163.19     1079.02     22.62 o 
   9   1   5     1056.60     1078.01     23.56 o 
  11   1   5      115.91      121.80     10.46 o 
  13   1   5     2030.95     1990.61     86.14 o 
  15   1   5      660.24      957.07    157.92 o 
  17   1   5       11.83       48.14     16.05 o 
  19   1   5        5.78       18.58     11.82 o 
 -26   2   5        3.57       20.02     20.69 o 
 -24   2   5      364.92      349.47     59.54 o 
 -22   2   5     2470.13     2396.20     65.08 o 
 -20   2   5      825.88      744.09     27.79 o 
 -18   2   5      357.10      333.90     53.87 o 
 -16   2   5     1846.62     1725.78     29.25 o 
 -14   2   5     1354.94     1284.29     38.64 o 
 -12   2   5       98.37      131.84      9.04 o 
 -10   2   5     5580.98     5713.27     69.11 o 
  -8   2   5      208.23      183.83     10.60 o 
  -6   2   5    16261.25    19887.01    148.21 o 
  -4   2   5       13.27       20.95      4.14 o 
  -2   2   5      191.56      192.49      9.04 o 
   0   2   5     1091.42     1071.64     13.85 o 
   2   2   5     8052.83     8021.91     52.21 o 
   4   2   5       33.07       67.03      4.87 o 
   6   2   5     2887.65     2811.73     34.57 o 
   8   2   5     1055.11     1046.26     60.60 o 
  10   2   5       23.56       15.48      4.18 o 
  12   2   5     2511.41     2736.37     56.12 o 
  14   2   5     1656.30     1661.25     48.05 o 
  16   2   5      363.70      324.34     45.09 o 
  18   2   5      414.87      362.84     43.74 o 
 -25   3   5       17.75       33.89     10.98 o 
 -23   3   5      199.21      218.73     27.87 o 
 -21   3   5     1935.59     1865.60     62.07 o 
 -19   3   5     2218.75     2254.78     38.99 o 
 -17   3   5      821.25      806.21     18.76 o 
 -15   3   5     3751.99     3555.46     73.38 o 
 -13   3   5        0.07        8.26      4.02 o 
 -11   3   5       89.54      104.89      8.22 o 
  -9   3   5     1596.10     1495.80     15.60 o 
  -7   3   5    21944.62    22769.24    156.65 o 
  -5   3   5    14577.20    15073.89     91.80 o 
  -3   3   5       70.86       83.31      6.47 o 
  -1   3   5      304.44      311.34     12.45 o 
   1   3   5        0.93        8.00      2.13 o 
   3   3   5     6805.67     7050.06     61.92 o 
   5   3   5     2217.03     2287.51     27.94 o 
   7   3   5      941.28      884.07     24.95 o 
   9   3   5      111.10       94.85      7.53 o 
  11   3   5       28.49       45.62      9.15 o 
  13   3   5      475.40      468.77     50.67 o 
  15   3   5     1922.04     2120.94     65.03 o 
  17   3   5      715.36      729.35     31.44 o 
  19   3   5       25.93       30.24      9.56 o 
 -24   4   5      178.19      174.30     30.40 o 
 -22   4   5     1013.86      984.98     79.35 o 
 -20   4   5     2577.08     2560.57    124.79 o 
 -18   4   5      961.44      995.12     66.15 o 
 -16   4   5     3007.37     3024.09     54.85 o 
 -14   4   5     3430.29     3470.62     54.93 o 
 -12   4   5     2223.33     2182.57     27.75 o 
 -10   4   5      481.79      530.29     13.52 o 
  -8   4   5     3175.00     2999.03     35.71 o 
  -6   4   5     6585.33     6491.04    113.73 o 
  -4   4   5     1318.01     1165.94     26.57 o 
  -2   4   5     5657.06     5709.28    100.81 o 
   0   4   5     1868.53     1831.53     17.52 o 
   2   4   5     3315.56     3131.53     26.58 o 
   4   4   5     1811.87     1866.72     26.13 o 
   6   4   5      321.15      307.89     19.80 o 
   8   4   5     1694.97     1755.31     40.90 o 
  10   4   5        0.89       12.24      4.28 o 
  12   4   5     2415.35     2486.63     73.01 o 
  14   4   5       65.92       57.45     11.40 o 
  16   4   5      941.40      895.14     58.17 o 
  18   4   5      193.51      195.91     24.30 o 
 -23   5   5      122.68      134.70     15.01 o 
 -21   5   5       65.78       99.80     17.31 o 
 -19   5   5     1214.46     1193.44     23.60 o 
 -17   5   5      865.32      837.76     25.60 o 
 -15   5   5      584.95      568.88     25.97 o 
 -13   5   5     2286.38     2273.27     29.43 o 
 -11   5   5     1640.06     1629.95     28.15 o 
  -9   5   5      292.88      246.56      8.42 o 
  -7   5   5     4329.14     4129.57     66.13 o 
  -5   5   5      284.98      284.64     13.15 o 
  -3   5   5       77.68       55.43      5.92 o 
  -1   5   5       89.40      107.26      6.75 o 
   1   5   5      378.03      377.84     16.51 o 
   3   5   5     6348.61     6439.43    110.03 o 
   5   5   5     5751.02     5906.17    180.65 o 
   7   5   5      547.88      533.97     46.04 o 
   9   5   5       82.80       79.78     17.22 o 
  11   5   5      285.66      305.03     56.16 o 
  13   5   5      160.35      169.25     18.73 o 
  15   5   5      774.26      835.77     71.10 o 
 -22   6   5      104.30      126.20     12.92 o 
 -20   6   5        4.46        2.32      6.87 o 
 -18   6   5        6.46       11.14      4.88 o 
 -16   6   5      168.03      138.22     13.53 o 
 -14   6   5      170.15      149.75     10.94 o 
 -12   6   5     1281.84     1261.67     33.89 o 
 -10   6   5     1244.71     1324.12     68.69 o 
  -8   6   5       70.41       77.58      6.05 o 
  -6   6   5      308.79      304.11     17.44 o 
  -4   6   5        3.01       11.44      3.15 o 
  -2   6   5      493.12      479.12     23.16 o 
   0   6   5      347.26      433.58     24.00 o 
   2   6   5     6143.13     6067.24    145.66 o 
   4   6   5      152.06      147.11     20.34 o 
   6   6   5      907.02      952.11     45.47 o 
   8   6   5      949.40      926.58     24.18 o 
  10   6   5      117.24      119.64     13.03 o 
  12   6   5      178.95      183.91     24.35 o 
  14   6   5        2.30       20.27     10.98 o 
 -21   7   5       29.34       45.95      6.52 o 
 -19   7   5       99.26      112.96     11.04 o 
 -17   7   5      484.82      422.11     49.20 o 
 -15   7   5      175.87      170.96     13.41 o 
 -13   7   5      162.62      147.43     12.29 o 
 -11   7   5      178.51      171.07     13.29 o 
  -9   7   5      133.23      128.70     10.26 o 
  -7   7   5      329.72      314.12     26.94 o 
  -5   7   5      567.80      544.17     15.93 o 
  -3   7   5      765.82      729.30     19.39 o 
  -1   7   5     1051.03     1110.08     27.25 o 
   1   7   5      154.78      167.45      9.31 o 
   3   7   5      117.93      111.46      9.65 o 
   5   7   5       10.21        8.20      3.49 o 
   7   7   5        0.01       12.81      6.85 o 
   9   7   5      406.33      363.65     34.02 o 
  11   7   5      381.63      347.31     38.80 o 
  13   7   5       94.73       69.03     14.02 o 
 -18   8   5      223.10      209.90     29.10 o 
 -16   8   5       17.88       23.35      6.85 o 
 -14   8   5       20.72       16.52      6.11 o 
 -12   8   5      353.18      329.76     26.57 o 
 -10   8   5      349.86      324.90     32.79 o 
  -8   8   5       90.31      106.47     15.85 o 
  -6   8   5      392.31      436.66     20.09 o 
  -4   8   5       40.87       33.26      6.24 o 
  -2   8   5       68.22       69.23      8.27 o 
   0   8   5      203.24      180.11     13.02 o 
   2   8   5        4.73       15.17      4.22 o 
   4   8   5     2539.80     2443.21    155.24 o 
   6   8   5      360.49      349.89     38.49 o 
   8   8   5       65.10       79.12     12.65 o 
  10   8   5      117.47      101.88     13.28 o 
 -13   9   5        9.05       12.53      5.94 o 
 -11   9   5      165.90      139.52     15.91 o 
  -9   9   5      518.05      594.99     32.75 o 
  -7   9   5      209.96      225.64     61.74 o 
  -5   9   5     1435.28     1446.83     27.27 o 
  -3   9   5      470.12      425.00     22.30 o 
  -1   9   5       32.86       42.47      4.52 o 
   1   9   5       89.42       84.01     15.48 o 
   3   9   5     1348.16     1352.55     20.26 o 
   5   9   5       73.47       73.88      6.81 o 
 -28   0   6     1465.56     1575.00     41.38 o 
 -26   0   6      155.32      148.63     24.49 o 
 -24   0   6       13.78       -2.53     10.98 o 
 -22   0   6      308.65      352.16     23.65 o 
 -20   0   6      342.40      293.50     24.05 o 
 -18   0   6     1220.95     1185.73     61.23 o 
 -16   0   6     9202.44     9016.97    134.86 o 
 -14   0   6     4123.21     4241.39     84.87 o 
 -12   0   6     1392.94     1382.82     26.60 o 
 -10   0   6      185.64      132.39      9.14 o 
  -8   0   6     8148.16     8082.38     62.92 o 
  -6   0   6      237.69      309.74     13.93 o 
  -4   0   6       98.83       87.96      5.40 o 
  -2   0   6     1754.05     1842.27     16.22 o 
   0   0   6     7355.31     7263.64     96.52 o 
   2   0   6     3778.55     3972.86     43.60 o 
   4   0   6     2442.11     2859.66     53.20 o 
   6   0   6     1140.96      913.67     21.96 o 
   8   0   6      243.07      282.37     25.34 o 
  10   0   6      947.05     1023.19     37.58 o 
  12   0   6      300.68      257.57     32.94 o 
  14   0   6     2143.49     2193.17     55.74 o 
  16   0   6      357.72      339.49     40.54 o 
  18   0   6      609.94      494.88     90.36 o 
 -27   1   6       25.08       44.23     10.70 o 
 -25   1   6      425.82      352.35     46.84 o 
 -23   1   6      602.60      650.72     27.47 o 
 -21   1   6      550.68      567.69     18.72 o 
 -19   1   6     2494.09     2337.46     34.22 o 
 -17   1   6     1324.69     1176.55     35.76 o 
 -15   1   6     2344.93     2416.65     25.56 o 
 -13   1   6     1994.14     2166.37     22.45 o 
 -11   1   6     2263.09     2192.77     37.54 o 
  -9   1   6    12459.59    12425.56    188.81 o 
  -7   1   6        4.08        2.79      2.36 o 
  -5   1   6    10586.13    10779.47    166.74 o 
  -3   1   6      222.80      264.14     12.67 o 
  -1   1   6     4028.64     4002.13     52.10 o 
   1   1   6     2656.48     2614.64     18.77 o 
   3   1   6      376.40      291.26     12.41 o 
   5   1   6     1691.56     1507.41     21.09 o 
   7   1   6      736.66      736.72     30.87 o 
   9   1   6     3647.78     3686.48     67.45 o 
  11   1   6      383.92      371.82     21.17 o 
  13   1   6      227.65      311.41     22.69 o 
  15   1   6     1112.15     1126.92     36.60 o 
  17   1   6       19.34       22.80     11.82 o 
 -26   2   6       86.43       96.89     14.19 o 
 -24   2   6      369.77      341.00     44.21 o 
 -22   2   6      907.56      840.43     52.24 o 
 -20   2   6      136.69      127.30     10.07 o 
 -18   2   6     1152.49     1073.95     19.58 o 
 -16   2   6      337.53      345.17     29.74 o 
 -14   2   6     1874.96     2043.40     42.42 o 
 -12   2   6     2230.59     2263.04     30.84 o 
 -10   2   6        7.85       25.04      3.34 o 
  -8   2   6     9080.75     9642.46    345.45 o 
  -6   2   6     2879.40     3525.91     31.01 o 
  -4   2   6      101.88      106.85     13.03 o 
  -2   2   6    13543.72    14508.74     90.05 o 
   0   2   6    13018.26    13105.30    140.09 o 
   2   2   6     2855.25     2672.77     24.10 o 
   4   2   6      223.03      280.60     15.21 o 
   6   2   6     2289.54     2335.12     27.54 o 
   8   2   6      290.02      358.73     21.33 o 
  10   2   6       21.74       66.76      7.45 o 
  12   2   6      340.29      372.03     28.74 o 
  14   2   6        0.23       21.66      8.30 o 
  16   2   6      201.76      253.05     31.25 o 
  18   2   6      101.25       93.41     13.35 o 
 -27   3   6        9.15       27.87     11.82 o 
 -25   3   6      502.14      503.97     46.87 o 
 -23   3   6      240.36      246.57     33.87 o 
 -21   3   6      312.78      307.95     22.53 o 
 -19   3   6      173.10      173.78     14.14 o 
 -17   3   6      547.12      489.00     40.10 o 
 -15   3   6      134.67      173.27     15.36 o 
 -13   3   6     4768.30     4931.01     49.23 o 
 -11   3   6     1362.13     1382.80     22.38 o 
  -9   3   6       85.87       83.61      5.59 o 
  -7   3   6      285.05      297.39     16.11 o 
  -5   3   6       89.26      100.78      9.49 o 
  -3   3   6     2360.84     2404.25     21.65 o 
  -1   3   6       93.84      133.84      7.04 o 
   1   3   6      654.93      676.26     15.73 o 
   3   3   6     1125.57     1057.07     14.32 o 
   5   3   6     1545.64     1505.66     19.94 o 
   7   3   6      101.84      110.25      7.20 o 
   9   3   6     1315.47     1428.11     55.35 o 
  11   3   6       29.38       40.54     10.10 o 
  13   3   6     1075.91     1159.83     57.13 o 
  15   3   6        1.63       12.10      7.09 o 
  17   3   6       87.60       82.51     12.25 o 
 -26   4   6       44.58       36.09     12.25 o 
 -24   4   6       31.60       16.05     10.13 o 
 -22   4   6      275.70      268.27     29.56 o 
 -20   4   6      891.14      939.32     28.33 o 
 -18   4   6      129.16      145.85     18.45 o 
 -16   4   6     1450.86     1484.75     38.88 o 
 -14   4   6     1121.98     1116.88     30.36 o 
 -12   4   6        8.46        4.96      2.69 o 
 -10   4   6     2917.82     2944.84     30.84 o 
  -8   4   6      166.87      211.21     14.85 o 
  -6   4   6     2709.67     2899.39     45.10 o 
  -4   4   6     7090.62     7622.81    101.17 o 
  -2   4   6      921.35      859.60     18.95 o 
   0   4   6       16.64       12.95      2.36 o 
   2   4   6     1453.80     1486.37     18.66 o 
   4   4   6      679.91      616.42     14.16 o 
   6   4   6       35.37       46.11      5.27 o 
   8   4   6       65.29       51.11      5.81 o 
  10   4   6      277.52      312.52     27.88 o 
  12   4   6      607.21      519.58     34.20 o 
  14   4   6        1.59       15.20      7.69 o 
  16   4   6       16.84       19.62     10.56 o 
 -23   5   6      117.92      133.28     17.88 o 
 -21   5   6       50.48       47.45     15.72 o 
 -19   5   6     1426.29     1475.14     30.35 o 
 -17   5   6        8.98       10.99      2.93 o 
 -15   5   6      363.63      361.57     21.91 o 
 -13   5   6      425.82      420.66     20.62 o 
 -11   5   6       18.06       22.16      2.83 o 
  -9   5   6       44.37       43.48      5.37 o 
  -7   5   6     1776.31     1733.82     44.26 o 
  -5   5   6     1010.02      953.00     38.16 o 
  -3   5   6     2034.66     2226.53     29.49 o 
  -1   5   6     2031.69     2018.64     23.12 o 
   1   5   6      976.61      962.45     22.58 o 
   3   5   6       97.56       98.03      7.87 o 
   5   5   6      758.14      761.62     23.69 o 
   7   5   6      157.03      133.04      9.86 o 
   9   5   6        7.23       13.07      3.55 o 
  11   5   6      482.14      541.71     59.75 o 
  13   5   6        0.10        7.60     15.20 o 
  15   5   6      466.52      476.05     57.92 o 
 -22   6   6       10.05       17.09      4.78 o 
 -20   6   6        2.12        8.64      6.25 o 
 -18   6   6     2120.31     2242.60     31.30 o 
 -16   6   6      125.91      124.23     12.07 o 
 -14   6   6      437.00      446.58     22.55 o 
 -12   6   6      181.81      173.97     10.62 o 
 -10   6   6     3652.31     3666.67     57.83 o 
  -8   6   6      124.28      109.34     13.03 o 
  -6   6   6      260.87      250.57     15.70 o 
  -4   6   6      132.66      112.81      8.21 o 
  -2   6   6       68.75       71.47      5.71 o 
   0   6   6      566.90      543.36     25.79 o 
   2   6   6        7.56       14.75      4.75 o 
   4   6   6       12.97       38.37     10.66 o 
   6   6   6      880.85      917.90     33.42 o 
   8   6   6      595.80      610.30     55.90 o 
  10   6   6       24.85       35.96      7.69 o 
  12   6   6      771.73      746.32     81.07 o 
  14   6   6      743.09      722.75     88.25 o 
 -21   7   6       26.81       21.89      6.11 o 
 -19   7   6      414.19      409.21     36.04 o 
 -17   7   6      234.02      251.64     23.65 o 
 -15   7   6      775.77      770.16     15.72 o 
 -13   7   6      104.44      124.02     22.66 o 
 -11   7   6       61.68       82.09     12.18 o 
  -9   7   6     1970.56     1959.17     99.24 o 
  -7   7   6      877.23      933.76     27.79 o 
  -5   7   6      455.48      420.87     16.99 o 
  -3   7   6      713.31      740.08     19.37 o 
  -1   7   6     1197.74     1170.01     29.77 o 
   1   7   6       97.75      129.46      9.53 o 
   3   7   6       17.45       21.98      4.64 o 
   5   7   6      787.56      809.87     39.81 o 
   7   7   6       63.78       76.96     11.97 o 
   9   7   6      512.85      577.27     73.47 o 
  11   7   6      889.82      873.62     49.79 o 
 -18   8   6      584.21      537.54     51.94 o 
 -16   8   6      280.33      241.33     26.25 o 
 -14   8   6      176.81      180.88     17.55 o 
 -12   8   6      270.31      273.21     41.71 o 
 -10   8   6      788.11      847.28     18.84 o 
  -8   8   6      134.66      141.58     11.31 o 
  -6   8   6        0.10        7.85      2.30 o 
  -4   8   6       46.75       55.81      9.04 o 
  -2   8   6      197.54      193.10     11.52 o 
   0   8   6      209.60      187.40     13.05 o 
   2   8   6     1211.27     1278.80     23.62 o 
   4   8   6       79.54       69.12     13.03 o 
   6   8   6      201.05      192.93     20.60 o 
   8   8   6      179.43      162.88     20.87 o 
 -13   9   6      116.99      163.81     33.36 o 
 -11   9   6      106.06       94.57     15.15 o 
  -9   9   6      574.21      578.89     25.58 o 
  -7   9   6       75.60      120.18     25.14 o 
  -5   9   6       38.20       34.42      6.58 o 
  -3   9   6      115.23       90.15     10.13 o 
  -1   9   6      302.35      268.30     16.35 o 
   1   9   6      230.95      203.47     15.20 o 
   3   9   6       36.19       42.16      6.16 o 
 -27   1   7       20.04       50.32     12.75 o 
 -25   1   7      183.59      168.00     17.34 o 
 -23   1   7       53.09       47.96      7.60 o 
 -21   1   7        2.17       10.20      3.38 o 
 -19   1   7      374.00      359.14     30.78 o 
 -17   1   7      185.23      178.99     12.56 o 
 -15   1   7      229.08      273.48     16.62 o 
 -13   1   7      488.44      489.40     20.84 o 
 -11   1   7       32.64       33.80      6.58 o 
  -9   1   7     3936.47     4005.99     55.81 o 
  -7   1   7      475.05      447.31     28.57 o 
  -5   1   7     3600.75     3772.83     27.40 o 
  -3   1   7      203.44      250.01      7.20 o 
  -1   1   7     6370.53     6419.57     52.18 o 
   1   1   7     1211.73     1304.96     18.60 o 
   3   1   7     2913.70     3041.30     63.23 o 
   5   1   7      255.61      257.71     13.31 o 
   7   1   7      191.16      208.97     15.68 o 
   9   1   7        3.08        1.86      4.25 o 
  11   1   7      472.93      494.51     37.17 o 
  13   1   7        9.50       27.87      6.76 o 
  15   1   7      700.02      697.26     65.83 o 
  17   1   7       22.10       56.58     12.67 o 
 -28   2   7       51.50       41.18     13.93 o 
 -26   2   7       19.83       22.62     11.30 o 
 -24   2   7     1026.83     1059.17     90.36 o 
 -22   2   7       40.76       62.97      8.67 o 
 -20   2   7      334.86      363.78     32.20 o 
 -18   2   7      471.03      439.74     24.87 o 
 -16   2   7      700.63      627.98     16.33 o 
 -14   2   7     4126.19     4179.07     55.81 o 
 -12   2   7     2316.86     2254.10     34.50 o 
 -10   2   7     2102.04     2090.38     83.74 o 
  -8   2   7      579.23      511.20     28.23 o 
  -6   2   7     2443.21     3013.81     28.93 o 
  -4   2   7      493.68      466.53     16.43 o 
  -2   2   7     3907.65     4026.28     28.66 o 
   0   2   7     5035.03     4933.25     57.88 o 
   2   2   7     1884.07     1952.93     39.82 o 
   4   2   7      848.51      804.17     24.94 o 
   6   2   7      250.62      239.41     15.50 o 
   8   2   7     1017.01      933.44     43.46 o 
  10   2   7     3492.42     3672.78     96.97 o 
  12   2   7      846.23      961.37     98.38 o 
  14   2   7      415.06      456.13     40.60 o 
  16   2   7      265.18      275.65     41.80 o 
 -27   3   7       28.89       19.98     25.76 o 
 -25   3   7        2.49       18.95      6.85 o 
 -23   3   7      493.33      585.93     23.65 o 
 -21   3   7       15.72       22.93     10.38 o 
 -19   3   7     2901.94     2746.57     44.45 o 
 -17   3   7      234.00      236.70     20.57 o 
 -15   3   7     4757.94     4837.15     60.52 o 
 -13   3   7      476.11      389.87      9.44 o 
 -11   3   7     4268.21     4164.73     37.62 o 
  -9   3   7     3926.98     3899.47    133.66 o 
  -7   3   7      193.27      249.09     14.74 o 
  -5   3   7     6468.85     7646.39    157.71 o 
  -3   3   7       20.70       16.42      2.58 o 
  -1   3   7     3091.33     3071.83     27.91 o 
   1   3   7     5875.68     5843.97     50.18 o 
   3   3   7     2141.82     2181.72     37.21 o 
   5   3   7     1489.25     1391.48     26.57 o 
   7   3   7     1461.02     1499.12     38.98 o 
   9   3   7     3230.14     3126.01    104.58 o 
  11   3   7     2715.06     2714.03    181.15 o 
  13   3   7     1904.03     2000.82     32.83 o 
  15   3   7      516.64      523.72     22.96 o 
 -26   4   7       20.48       24.56      7.45 o 
 -24   4   7     1132.73     1096.18     40.55 o 
 -22   4   7     1105.26     1098.99     23.54 o 
 -20   4   7      155.43      126.07     12.51 o 
 -18   4   7      931.26      912.43     37.14 o 
 -16   4   7      278.35      280.51     21.45 o 
 -14   4   7     3390.40     3317.65     52.69 o 
 -12   4   7     1132.62     1124.27     22.92 o 
 -10   4   7     6800.09     7072.80     77.38 o 
  -8   4   7       55.00       58.44      6.24 o 
  -6   4   7      510.20      561.51     30.49 o 
  -4   4   7      949.83      909.51     30.97 o 
  -2   4   7     3329.94     3219.25     30.19 o 
   0   4   7     8597.60     8598.86    112.67 o 
   2   4   7     2766.04     2734.68     44.05 o 
   4   4   7       19.11       28.80      3.67 o 
   6   4   7     2429.06     2468.23     40.58 o 
   8   4   7     2079.79     1967.55     50.86 o 
  10   4   7     1133.38     1222.10     43.07 o 
  12   4   7     1655.68     1661.13     48.56 o 
  14   4   7      837.08      984.60     95.43 o 
 -25   5   7      283.29      255.79     40.01 o 
 -23   5   7     1525.75     1679.23     27.32 o 
 -21   5   7      464.42      437.99     21.82 o 
 -19   5   7     1095.64     1106.64     17.55 o 
 -17   5   7        9.27        6.82      3.40 o 
 -15   5   7     1726.78     1741.32     31.81 o 
 -13   5   7     1085.78     1104.91     45.31 o 
 -11   5   7     1207.56     1177.90     34.55 o 
  -9   5   7     6504.61     6530.13    113.01 o 
  -7   5   7     2551.93     2527.39     45.89 o 
  -5   5   7       46.55       44.15      3.13 o 
  -3   5   7      164.89      177.81      9.98 o 
  -1   5   7     1563.23     1524.71     34.56 o 
   1   5   7     2215.60     2150.44     55.78 o 
   3   5   7        2.54        9.25      5.78 o 
   5   5   7      177.27      178.46     16.46 o 
   7   5   7      229.21      213.71     20.29 o 
   9   5   7       24.96       48.97     10.31 o 
  11   5   7       19.51       26.39      8.02 o 
  13   5   7     1118.06     1280.70     28.43 o 
 -22   6   7      677.86      717.34     35.89 o 
 -20   6   7       80.29       87.73     10.78 o 
 -18   6   7      500.80      506.30     18.81 o 
 -16   6   7      201.90      182.34     12.00 o 
 -14   6   7       12.08       18.02      3.66 o 
 -12   6   7       81.44       92.44     11.21 o 
 -10   6   7      373.16      352.81     15.77 o 
  -8   6   7      573.85      525.17     31.47 o 
  -6   6   7     1054.38     1056.81     29.04 o 
  -4   6   7      760.14      783.04     19.99 o 
  -2   6   7      212.71      221.19     11.76 o 
   0   6   7      794.08      731.81     16.93 o 
   2   6   7      530.56      509.85     46.23 o 
   4   6   7       36.36       34.32      4.64 o 
   6   6   7       57.40       45.57     12.33 o 
   8   6   7       28.66       25.34     12.67 o 
  10   6   7       15.83       29.26     13.93 o 
  12   6   7       83.50       60.95     12.67 o 
 -21   7   7       10.10       10.18      5.49 o 
 -19   7   7      172.81      164.74     20.20 o 
 -17   7   7       86.95      106.57     17.73 o 
 -15   7   7       30.98       29.39      4.76 o 
 -13   7   7       11.09       16.54      4.14 o 
 -11   7   7       56.45       56.44      6.22 o 
  -9   7   7      394.81      362.28     25.88 o 
  -7   7   7      315.97      292.64     21.39 o 
  -5   7   7       33.17       23.29      4.60 o 
  -3   7   7       65.54       67.90      6.96 o 
  -1   7   7       12.15       13.89      4.13 o 
   1   7   7      125.80      130.48     11.09 o 
   3   7   7      330.88      278.19     27.75 o 
   5   7   7       42.02       39.60      5.99 o 
   7   7   7      131.29      109.14     14.95 o 
   9   7   7        1.65       15.13      6.85 o 
 -18   8   7        0.48       21.11      9.29 o 
 -16   8   7        0.16        3.00      4.69 o 
 -14   8   7      188.26      199.54     32.30 o 
 -12   8   7       32.27       38.68      6.08 o 
 -10   8   7      398.67      393.95     18.19 o 
  -8   8   7      651.52      687.39     57.92 o 
  -6   8   7       16.06       10.10      5.78 o 
  -4   8   7       39.60       28.08      5.43 o 
  -2   8   7       59.08       50.33      6.44 o 
   0   8   7        3.23       10.27      3.01 o 
   2   8   7      444.01      422.55     25.35 o 
   4   8   7       98.45       86.84     12.27 o 
   6   8   7        0.58       12.01      6.69 o 
 -13   9   7      853.21      804.04     71.74 o 
 -11   9   7      205.77      174.92     27.17 o 
  -9   9   7      284.70      278.68     31.67 o 
  -7   9   7      249.39      250.51     21.98 o 
  -5   9   7      283.73      270.56     23.45 o 
  -3   9   7       33.68       22.80      7.91 o 
  -1   9   7     1140.17     1066.61     76.69 o 
   1   9   7      475.14      465.14     52.78 o 
 -28   0   8      410.15      332.73     86.14 o 
 -26   0   8      254.67      246.59     40.54 o 
 -24   0   8     2919.08     2883.13     76.85 o 
 -22   0   8     2938.00     2510.42    195.92 o 
 -20   0   8      988.13      953.21     42.65 o 
 -18   0   8      277.65      327.48     31.98 o 
 -16   0   8      465.39      433.49     16.53 o 
 -14   0   8      507.42      579.19     46.45 o 
 -12   0   8    10256.45    10252.72    115.55 o 
 -10   0   8     3262.23     3262.48     40.01 o 
  -8   0   8     4846.17     5212.12     71.03 o 
  -6   0   8     5224.87     5560.10     60.29 o 
  -4   0   8      732.19      644.37     24.49 o 
  -2   0   8     1094.20     1017.19     24.98 o 
   0   0   8     4756.19     4560.71    119.73 o 
   2   0   8     3829.92     3728.70     43.94 o 
   4   0   8      128.69      138.12     18.58 o 
   6   0   8      131.92      112.59     13.35 o 
   8   0   8       55.82       69.57      7.09 o 
  10   0   8     1389.81     1412.01     58.27 o 
  12   0   8     1701.56     1876.48     56.58 o 
  14   0   8      182.23      175.66     27.02 o 
  16   0   8      181.81      181.57     43.91 o 
 -27   1   8        3.42       13.64      7.16 o 
 -25   1   8     1101.66     1083.45     35.05 o 
 -23   1   8      956.59     1013.11     29.80 o 
 -21   1   8     1233.47     1261.94     26.86 o 
 -19   1   8     2327.68     2122.36     34.93 o 
 -17   1   8      179.00      147.31     11.63 o 
 -15   1   8      391.86      434.92     20.36 o 
 -13   1   8       45.48       41.38      3.49 o 
 -11   1   8    10969.86    11246.17    303.86 o 
  -9   1   8       74.93       90.07      4.50 o 
  -7   1   8     5179.76     5795.95     49.33 o 
  -5   1   8      330.59      376.75      8.92 o 
  -3   1   8     3314.53     3154.52     27.38 o 
  -1   1   8     1050.52      906.17     14.98 o 
   1   1   8      375.00      404.93     13.56 o 
   3   1   8     2503.86     2465.23     49.64 o 
   5   1   8      685.70      593.24     17.36 o 
   7   1   8     7213.39     7277.59    100.80 o 
   9   1   8      316.64      285.57     23.66 o 
  11   1   8     1636.96     1553.04     45.76 o 
  13   1   8      803.14      805.33     27.55 o 
  15   1   8       75.61       85.06     22.38 o 
 -28   2   8        0.27        9.45     14.78 o 
 -26   2   8       16.43       21.04     10.94 o 
 -24   2   8       12.63       21.11     10.13 o 
 -22   2   8     1158.41     1142.74     40.98 o 
 -20   2   8       34.62       42.38      5.73 o 
 -18   2   8     1634.66     1568.90     26.57 o 
 -16   2   8      660.91      626.82     16.76 o 
 -14   2   8       45.86       44.38      3.42 o 
 -12   2   8      139.29      118.29      8.09 o 
 -10   2   8     2278.67     2383.00     95.53 o 
  -8   2   8     1478.27     1792.61     22.42 o 
  -6   2   8      427.99      477.77     24.71 o 
  -4   2   8     1296.58     1280.19     25.17 o 
  -2   2   8      359.20      355.37     11.36 o 
   0   2   8        2.02        8.47      2.28 o 
   2   2   8     1484.69     1456.50     25.45 o 
   4   2   8     2940.61     3040.27     64.10 o 
   6   2   8      430.84      401.17     23.75 o 
   8   2   8      194.09      188.82     17.66 o 
  10   2   8     1141.44     1082.63     32.97 o 
  12   2   8      669.47      695.94     65.53 o 
  14   2   8       65.03       92.24     13.93 o 
 -27   3   8       37.49       55.18     10.31 o 
 -25   3   8       98.63       92.25     12.58 o 
 -23   3   8      202.54      180.06     28.71 o 
 -21   3   8      263.05      278.49     23.04 o 
 -19   3   8      158.68      130.74     11.21 o 
 -17   3   8      426.32      400.46     28.94 o 
 -15   3   8      540.58      500.96     21.50 o 
 -13   3   8       32.32       32.70      3.15 o 
 -11   3   8     1150.75     1151.95     51.08 o 
  -9   3   8       76.13       63.52      7.43 o 
  -7   3   8       47.07       43.07      7.17 o 
  -5   3   8     1594.45     1799.80     25.03 o 
  -3   3   8     1310.30     1202.30     26.49 o 
  -1   3   8      368.69      382.85     12.61 o 
   1   3   8        4.45       10.40      2.41 o 
   3   3   8     2051.86     2003.59     50.97 o 
   5   3   8       62.04       54.36      5.26 o 
   7   3   8      694.90      577.37     21.83 o 
   9   3   8      118.90      114.01     35.47 o 
  11   3   8      212.03      210.22     22.63 o 
  13   3   8      118.89      116.99     14.18 o 
  15   3   8       12.76       15.10      7.30 o 
 -26   4   8       63.89       55.34     13.58 o 
 -24   4   8      258.16      236.28     48.14 o 
 -22   4   8      110.32       99.13     13.36 o 
 -20   4   8      617.05      596.34     26.70 o 
 -18   4   8        0.45        8.34      5.20 o 
 -16   4   8     2135.04     2096.73     34.75 o 
 -14   4   8      811.95      776.30     27.72 o 
 -12   4   8      120.05      129.27      6.10 o 
 -10   4   8        1.31       16.84      5.14 o 
  -8   4   8      962.84     1078.34     27.69 o 
  -6   4   8     1080.60     1102.21     54.17 o 
  -4   4   8       39.21       44.02      3.03 o 
  -2   4   8      125.79      142.37      8.12 o 
   0   4   8     1642.18     1696.82     27.90 o 
   2   4   8     1236.86     1181.56     35.12 o 
   4   4   8      271.82      264.55     23.24 o 
   6   4   8      468.92      462.15     47.82 o 
   8   4   8       94.20       86.57      7.98 o 
  10   4   8      168.06      169.88     18.16 o 
  12   4   8      394.36      354.86     43.29 o 
  14   4   8        1.49       13.44     13.09 o 
 -25   5   8        0.12        6.92     10.13 o 
 -23   5   8      853.80      754.41     40.35 o 
 -21   5   8      592.76      550.66     16.84 o 
 -19   5   8      130.47      108.74      9.10 o 
 -17   5   8     1142.41     1146.71     26.73 o 
 -15   5   8      519.43      491.58     32.23 o 
 -13   5   8      373.36      375.60     25.93 o 
 -11   5   8      935.37      942.42     75.94 o 
  -9   5   8     1053.24     1155.82     63.37 o 
  -7   5   8      803.50      872.53     59.08 o 
  -5   5   8       66.98       85.20      6.15 o 
  -3   5   8     1090.47     1079.53     46.17 o 
  -1   5   8      229.48      249.56     14.23 o 
   1   5   8      910.60      911.81     20.94 o 
   3   5   8       63.41       80.82      7.61 o 
   5   5   8       87.30       82.30     13.25 o 
   7   5   8      286.80      246.76     31.41 o 
   9   5   8      303.11      282.99     27.98 o 
  11   5   8      100.37       86.59     27.87 o 
 -22   6   8      478.57      413.95     49.65 o 
 -20   6   8     1591.91     1558.02     55.94 o 
 -18   6   8      393.63      377.02     13.01 o 
 -16   6   8        4.05        4.73      4.14 o 
 -14   6   8     1367.49     1383.81     66.76 o 
 -12   6   8     1000.93     1042.35     40.55 o 
 -10   6   8      480.44      497.94     47.65 o 
  -8   6   8      363.00      401.03     19.93 o 
  -6   6   8      121.40      133.28     16.76 o 
  -4   6   8      104.36       99.67      8.17 o 
  -2   6   8     3405.76     3425.66     68.62 o 
   0   6   8      520.33      514.03     23.92 o 
   2   6   8     2643.97     2783.01     59.17 o 
   4   6   8      247.63      259.32     31.84 o 
   6   6   8      692.17      702.62     17.71 o 
   8   6   8       10.64       30.69     12.67 o 
  10   6   8      289.95      291.97     38.69 o 
 -21   7   8      789.66      825.08     35.47 o 
 -19   7   8      170.90      207.75     32.94 o 
 -17   7   8       81.02       92.58     30.82 o 
 -15   7   8      712.56      677.79     19.23 o 
 -13   7   8      657.06      759.43     31.32 o 
 -11   7   8      958.46      913.53     62.55 o 
  -9   7   8        1.12       11.72      8.93 o 
  -7   7   8      455.78      441.40     45.72 o 
  -5   7   8        0.65        0.87      2.32 o 
  -3   7   8     1396.67     1405.67     32.30 o 
  -1   7   8      405.51      373.51     11.43 o 
   1   7   8     1989.76     1951.99     89.94 o 
   3   7   8      932.38      977.00     27.02 o 
   5   7   8       29.75       12.35      9.71 o 
   7   7   8      418.03      378.27     47.32 o 
 -16   8   8        9.29       33.15      7.69 o 
 -14   8   8       44.37       50.74     15.20 o 
 -12   8   8     2310.05     2544.74     58.48 o 
 -10   8   8      299.69      307.06     36.84 o 
  -8   8   8      321.93      318.74     25.27 o 
  -6   8   8        0.07       24.89     10.10 o 
  -4   8   8        3.45        6.18      3.94 o 
  -2   8   8      570.70      579.21     35.80 o 
   0   8   8      637.14      707.23     22.29 o 
   2   8   8       57.90       33.20      7.61 o 
   4   8   8      558.24      503.70     60.55 o 
 -11   9   8      519.31      487.96     59.98 o 
  -9   9   8       24.01       42.95     11.54 o 
  -7   9   8      137.32      158.93     26.60 o 
  -5   9   8        0.48       17.90     11.40 o 
  -3   9   8      275.02      259.15     24.32 o 
  -1   9   8       45.70       63.76     11.38 o 
 -27   1   9      100.31      119.98     20.69 o 
 -25   1   9      100.56       88.82     15.20 o 
 -23   1   9      319.68      330.34     46.01 o 
 -21   1   9      401.24      377.93     48.39 o 
 -19   1   9        8.26       14.27      3.78 o 
 -17   1   9      785.83      722.46     17.95 o 
 -15   1   9      728.13      680.96     15.40 o 
 -13   1   9       24.10       13.93      3.16 o 
 -11   1   9     2005.11     1911.47     22.25 o 
  -9   1   9     2221.76     2521.89     34.35 o 
  -7   1   9       31.21       32.12      2.56 o 
  -5   1   9      118.17      106.22      4.22 o 
  -3   1   9      750.45      752.60     14.62 o 
  -1   1   9        9.49       16.84      2.64 o 
   1   1   9      748.35      670.36     13.97 o 
   3   1   9      532.63      536.61     22.02 o 
   5   1   9        7.43       12.43      3.02 o 
   7   1   9     1374.39     1262.25     51.49 o 
   9   1   9       69.44       66.79     10.13 o 
  11   1   9      103.65       96.02     14.18 o 
  13   1   9       49.29       47.25     11.97 o 
 -28   2   9      128.44       97.91     18.80 o 
 -26   2   9      139.51      142.78     25.56 o 
 -24   2   9      318.90      280.13     31.71 o 
 -22   2   9       96.22      109.71     15.31 o 
 -20   2   9        0.03       10.70      3.40 o 
 -18   2   9      835.92      850.04     19.73 o 
 -16   2   9     2895.79     2923.59     53.30 o 
 -14   2   9      652.79      621.64     26.21 o 
 -12   2   9     4046.69     4096.02    138.28 o 
 -10   2   9      656.96      838.44     46.22 o 
  -8   2   9      106.37      139.48      9.43 o 
  -6   2   9      101.38      100.98      7.19 o 
  -4   2   9     5921.22     5841.78     54.16 o 
  -2   2   9     3562.14     3719.75     29.77 o 
   0   2   9     1036.77      995.83     26.11 o 
   2   2   9      124.76      108.78      7.54 o 
   4   2   9       46.15       42.69      3.53 o 
   6   2   9     1169.23     1236.05     46.05 o 
   8   2   9      288.60      302.67     31.83 o 
  10   2   9       77.48       82.23     11.40 o 
  12   2   9      459.67      452.13     51.34 o 
  14   2   9       13.01       53.34     34.20 o 
 -27   3   9      827.37      890.67     67.56 o 
 -25   3   9      200.70      226.03     23.76 o 
 -23   3   9      375.42      409.35     20.56 o 
 -21   3   9     1693.56     1670.54     65.66 o 
 -19   3   9     1437.59     1472.25     53.28 o 
 -17   3   9     2235.51     2195.84     39.78 o 
 -15   3   9      124.94      140.52     13.01 o 
 -13   3   9      783.49      743.82     16.11 o 
 -11   3   9     5036.53     5893.85     95.56 o 
  -9   3   9        3.22       14.72      5.06 o 
  -7   3   9       27.91       57.26     10.39 o 
  -5   3   9      537.97      504.37     29.10 o 
  -3   3   9     7810.86     7948.13    109.23 o 
  -1   3   9     1993.00     2014.62     28.29 o 
   1   3   9      993.01      971.68     30.20 o 
   3   3   9       23.02       25.45      4.40 o 
   5   3   9      594.13      623.62     38.53 o 
   7   3   9     1136.01     1171.34     28.86 o 
   9   3   9        4.91       19.19     14.36 o 
  11   3   9      248.27      263.89     32.46 o 
  13   3   9      151.11      176.60     29.98 o 
 -26   4   9     1109.83     1269.43     45.06 o 
 -24   4   9      332.49      323.82     55.74 o 
 -22   4   9      170.85      160.04     17.02 o 
 -20   4   9      970.24      945.14     18.38 o 
 -18   4   9      173.05      155.99      9.51 o 
 -16   4   9       20.00       18.88      7.89 o 
 -14   4   9     1871.07     1871.03     30.25 o 
 -12   4   9     2557.41     2541.20     49.94 o 
 -10   4   9      140.04      179.86     24.69 o 
  -8   4   9      154.79      176.38     15.24 o 
  -6   4   9      145.80      139.40     11.00 o 
  -4   4   9     1192.00     1104.10     42.20 o 
  -2   4   9     2954.32     2988.66     42.90 o 
   0   4   9      239.12      198.29     14.88 o 
   2   4   9      263.65      262.50     18.20 o 
   4   4   9      194.26      198.07     13.87 o 
   6   4   9     2605.92     2663.25     36.59 o 
   8   4   9      315.73      310.07     31.63 o 
  10   4   9     1383.75     1415.03     54.05 o 
  12   4   9       92.00       82.90     19.42 o 
 -25   5   9       53.23       54.64     10.47 o 
 -23   5   9        8.15       13.71     13.93 o 
 -21   5   9     1128.94     1090.05     51.51 o 
 -19   5   9       10.37        9.80      3.05 o 
 -17   5   9      219.76      216.29     13.08 o 
 -15   5   9       19.49       15.36      3.66 o 
 -13   5   9     1080.64     1194.98     72.44 o 
 -11   5   9     1268.13     1356.02     85.72 o 
  -9   5   9     1043.94     1067.87     56.13 o 
  -7   5   9     1557.39     1401.06     53.57 o 
  -5   5   9      737.41      669.44     43.29 o 
  -3   5   9      810.43      790.20     31.16 o 
  -1   5   9        8.49       11.33      4.14 o 
   1   5   9      116.33      106.22      7.83 o 
   3   5   9       79.17       98.56      9.86 o 
   5   5   9      621.85      624.68     32.70 o 
   7   5   9     2018.47     2089.89     37.01 o 
   9   5   9     1295.34     1382.79     38.42 o 
  11   5   9      857.46      850.68    172.28 o 
 -22   6   9       57.83       59.12     14.36 o 
 -20   6   9       10.43        9.90      9.29 o 
 -18   6   9      133.35      117.56     17.61 o 
 -16   6   9       15.71       13.11      4.08 o 
 -14   6   9      238.42      203.54      3.53 o 
 -12   6   9      523.65      612.11     44.83 o 
 -10   6   9      294.03      248.43     19.83 o 
  -8   6   9      285.66      252.66     23.40 o 
  -6   6   9       50.22       48.10      7.18 o 
  -4   6   9     2364.69     2397.71     76.79 o 
  -2   6   9       23.97       18.20      3.77 o 
   0   6   9       18.86       37.58      5.85 o 
   2   6   9      216.18      192.50     28.65 o 
   4   6   9       13.81       23.29     10.86 o 
   6   6   9      184.11      171.27     20.20 o 
   8   6   9      561.37      590.60     64.18 o 
 -19   7   9       79.09       81.07     13.51 o 
 -17   7   9       13.72        8.87     11.40 o 
 -15   7   9      496.61      517.50     39.69 o 
 -13   7   9      127.84      153.35     13.68 o 
 -11   7   9      696.34      754.25     45.44 o 
  -9   7   9        0.99       24.70      5.87 o 
  -7   7   9      429.99      389.63      8.33 o 
  -5   7   9       55.06       47.51      5.97 o 
  -3   7   9       32.70       27.45      3.29 o 
  -1   7   9       28.33       41.59      5.66 o 
   1   7   9       61.98       46.58      7.49 o 
   3   7   9      216.47      148.52     18.42 o 
   5   7   9        8.71       19.01     17.73 o 
 -16   8   9       17.38       20.21      9.24 o 
 -14   8   9        9.82        8.77     12.25 o 
 -12   8   9      145.32      140.33     14.32 o 
 -10   8   9        1.12       15.44      8.11 o 
  -8   8   9      231.21      225.10     21.07 o 
  -6   8   9      957.92      845.59     47.18 o 
  -4   8   9        7.32        9.47      8.02 o 
  -2   8   9      490.48      472.01     39.14 o 
   0   8   9        0.47       15.70     12.25 o 
   2   8   9        3.92       -1.69      9.29 o 
  -9   9   9       12.43       23.45     10.44 o 
  -7   9   9       14.02       13.01      9.71 o 
  -5   9   9       98.53       90.80     13.70 o 
 -28   0  10      524.44      468.70     35.47 o 
 -26   0  10       61.76       65.87     16.89 o 
 -24   0  10      569.29      553.99     41.38 o 
 -22   0  10      726.09      748.84     32.51 o 
 -20   0  10      106.36      107.01     10.93 o 
 -18   0  10      978.76      967.14     28.29 o 
 -16   0  10      596.74      588.58     25.18 o 
 -14   0  10     5985.58     6043.12    226.33 o 
 -12   0  10      891.37      847.41     15.09 o 
 -10   0  10     1871.53     1926.44     47.14 o 
  -8   0  10      256.60      294.90     11.95 o 
  -6   0  10     4949.21     5360.73    118.23 o 
  -4   0  10     2719.74     2518.03     29.72 o 
  -2   0  10      376.08      393.15     14.02 o 
   0   0  10     4245.81     4202.24    153.70 o 
   2   0  10     2182.67     2312.26     66.29 o 
   4   0  10      430.60      468.51     22.32 o 
   6   0  10      119.07       89.52     12.67 o 
   8   0  10     5535.91     5442.81    853.79 o 
  10   0  10     2234.30     2183.88    169.74 o 
  12   0  10       25.73       43.91     15.20 o 
 -27   1  10     1136.06     1086.84     26.87 o 
 -25   1  10       87.16      116.89     17.04 o 
 -23   1  10      509.03      496.76     47.42 o 
 -21   1  10      224.33      160.23     14.14 o 
 -19   1  10       42.28       46.64      6.58 o 
 -17   1  10     1546.31     1531.40     25.26 o 
 -15   1  10     5530.38     5452.61    108.70 o 
 -13   1  10        0.39        7.15      3.08 o 
 -11   1  10     4933.69     5040.57     54.41 o 
  -9   1  10      272.06      309.22     10.14 o 
  -7   1  10     2305.89     2350.98     38.77 o 
  -5   1  10     1754.64     1722.46     20.91 o 
  -3   1  10     4234.30     4256.75     56.21 o 
  -1   1  10        0.31        8.02      3.97 o 
   1   1  10     6231.32     6359.10    239.67 o 
   3   1  10      505.81      573.15     25.93 o 
   5   1  10     1196.82     1156.63     46.90 o 
   7   1  10     1662.21     1687.89     83.61 o 
   9   1  10      979.35      894.37     86.56 o 
  11   1  10        1.90       10.92      4.45 o 
  13   1  10      569.13      597.41    106.41 o 
 -28   2  10      315.09      237.74     42.55 o 
 -26   2  10      117.95      106.90     16.09 o 
 -24   2  10     1636.12     1546.76     81.10 o 
 -22   2  10       31.70       47.78      7.65 o 
 -20   2  10      380.13      387.19     29.01 o 
 -18   2  10     1369.01     1370.14     27.06 o 
 -16   2  10     1114.83     1108.98     26.16 o 
 -14   2  10     5352.86     5289.71    110.12 o 
 -12   2  10     1392.66     1396.44     54.93 o 
 -10   2  10      830.85      966.96     66.88 o 
  -8   2  10     4002.57     4381.93    161.98 o 
  -6   2  10     2463.04     2554.46     54.57 o 
  -4   2  10      801.30      633.48     15.08 o 
  -2   2  10     1604.16     1521.23     23.35 o 
   0   2  10     6200.61     5925.09    169.47 o 
   2   2  10      778.63      774.95     35.38 o 
   4   2  10       59.16       57.71      4.70 o 
   6   2  10       79.95       77.09     13.59 o 
   8   2  10      668.75      623.77     51.31 o 
  10   2  10      603.70      625.14     29.14 o 
  12   2  10      125.49      106.41     14.98 o 
 -27   3  10      185.77      182.11     49.83 o 
 -25   3  10       68.61       71.41     13.12 o 
 -23   3  10      307.55      301.81     30.53 o 
 -21   3  10        1.22        5.91      3.03 o 
 -19   3  10       31.10       35.21      4.01 o 
 -17   3  10      506.23      498.63     24.38 o 
 -15   3  10      117.39      111.03      7.55 o 
 -13   3  10       10.20       17.51      7.62 o 
 -11   3  10     1060.11     1156.21     45.96 o 
  -9   3  10        2.13        1.68      7.96 o 
  -7   3  10      106.28      149.82     14.45 o 
  -5   3  10      745.19      797.57     82.29 o 
  -3   3  10      104.15      103.71      6.63 o 
  -1   3  10       42.24       50.05      4.53 o 
   1   3  10       23.41       21.27      4.07 o 
   3   3  10       13.57       24.21      9.02 o 
   5   3  10      184.65      153.61     20.12 o 
   7   3  10       23.65       34.17      7.03 o 
   9   3  10       55.32       53.72     18.58 o 
  11   3  10      112.81      127.35     20.30 o 
 -26   4  10       11.02       21.96      8.45 o 
 -24   4  10       36.74       31.88      9.33 o 
 -22   4  10        2.02       13.87      5.07 o 
 -20   4  10        4.69        9.70      1.93 o 
 -18   4  10      293.67      279.18     11.60 o 
 -16   4  10     2543.65     2542.46     45.65 o 
 -14   4  10        1.14       14.40      3.84 o 
 -12   4  10        3.26       21.27      7.13 o 
 -10   4  10       47.19       71.26     17.20 o 
  -8   4  10     1710.68     1860.79     37.86 o 
  -6   4  10       25.12       28.41      5.45 o 
  -4   4  10       40.70       34.44      2.78 o 
  -2   4  10     1459.16     1585.91     31.03 o 
   0   4  10      288.49      298.42     22.96 o 
   2   4  10      919.78      902.96     24.40 o 
   4   4  10       61.28       50.29      5.69 o 
   6   4  10      820.48      831.98     28.23 o 
   8   4  10      211.34      184.95     25.34 o 
  10   4  10        0.01       21.69      6.25 o 
 -23   5  10       21.41       15.99     20.27 o 
 -21   5  10      168.10      151.55     24.94 o 
 -19   5  10       43.93       47.56     22.38 o 
 -17   5  10      305.73      283.33      5.78 o 
 -15   5  10      404.37      455.19     36.04 o 
 -13   5  10     1101.42     1318.98     90.36 o 
 -11   5  10      572.47      566.34     43.89 o 
  -9   5  10      127.48      137.65     12.77 o 
  -7   5  10     1585.22     1677.91     54.05 o 
  -5   5  10     1180.98     1263.52     87.83 o 
  -3   5  10       23.15       33.29      4.50 o 
  -1   5  10     2444.09     2540.68     84.03 o 
   1   5  10        0.14       10.67      3.26 o 
   3   5  10       80.46       94.66      8.58 o 
   5   5  10      163.64      165.62     22.27 o 
   7   5  10      961.71      913.26     65.87 o 
   9   5  10      699.92      610.56     34.88 o 
 -22   6  10        5.80       29.56      7.60 o 
 -20   6  10       27.17       48.14     16.89 o 
 -18   6  10       19.42       35.47     10.98 o 
 -16   6  10      919.34      891.08     66.23 o 
 -14   6  10      374.98      480.62     59.54 o 
 -12   6  10     2062.16     2066.25    109.26 o 
 -10   6  10      340.28      276.13     23.66 o 
  -8   6  10       27.23       54.31     13.09 o 
  -6   6  10     1205.16     1271.69     71.20 o 
  -4   6  10      504.30      495.09     21.03 o 
  -2   6  10     1113.29     1000.44     80.17 o 
   0   6  10       34.93       41.05      5.89 o 
   2   6  10      136.34      117.35     16.23 o 
   4   6  10        9.20       12.85      5.49 o 
   6   6  10      235.62      189.23     23.20 o 
 -19   7  10      330.91      312.98     44.34 o 
 -17   7  10      457.74      496.35     44.20 o 
 -15   7  10     1043.64     1081.99     87.14 o 
 -13   7  10     1231.13     1277.57     72.63 o 
 -11   7  10      357.50      280.72     32.61 o 
  -9   7  10     1665.04     1545.32     83.61 o 
  -7   7  10      321.66      393.35     20.44 o 
  -5   7  10     1635.88     1822.06     94.75 o 
  -3   7  10      225.15      235.14     25.33 o 
  -1   7  10      810.38      761.33     69.10 o 
   1   7  10      117.38       87.83     21.11 o 
   3   7  10      132.58      149.48     39.69 o 
 -16   8  10      639.27      660.94     69.26 o 
 -14   8  10      400.04      365.44     50.62 o 
 -12   8  10      154.88      151.88     16.69 o 
 -10   8  10      233.77      222.94     19.24 o 
  -8   8  10       45.46       68.97     26.18 o 
  -6   8  10        0.35       23.73      8.64 o 
  -4   8  10     1139.34     1221.82     67.96 o 
  -2   8  10     1001.27     1137.83    134.70 o 
   0   8  10      204.18      171.43     43.91 o 
 -27   1  11      159.71      138.36     25.36 o 
 -25   1  11      599.13      562.85     23.26 o 
 -23   1  11        1.08       13.20      5.85 o 
 -21   1  11      110.54       96.39      9.28 o 
 -19   1  11      386.02      370.38     15.11 o 
 -17   1  11      278.18      281.38     17.00 o 
 -15   1  11      233.79      231.75     16.17 o 
 -13   1  11      397.19      436.35     22.10 o 
 -11   1  11      131.98      156.83      7.81 o 
  -9   1  11     1208.81     1302.13     26.34 o 
  -7   1  11     1908.72     1931.68     23.81 o 
  -5   1  11      156.67      170.63      8.08 o 
  -3   1  11      529.71      512.52     14.24 o 
  -1   1  11        1.35        5.71      2.68 o 
   1   1  11       54.39       47.30      3.60 o 
   3   1  11       60.60       52.17      4.72 o 
   5   1  11       92.17       83.34     13.90 o 
   7   1  11       72.01       57.15      7.91 o 
   9   1  11      179.27      233.46     48.56 o 
  11   1  11       82.89       70.16     23.22 o 
 -28   2  11      520.78      589.00     23.50 o 
 -26   2  11      669.74      744.96     34.62 o 
 -24   2  11      410.19      350.12     29.78 o 
 -22   2  11       98.61      105.50     10.42 o 
 -20   2  11       68.37       64.91      8.01 o 
 -18   2  11      583.65      542.44     25.60 o 
 -16   2  11      653.55      604.03     27.73 o 
 -14   2  11     1089.47     1076.15     41.02 o 
 -12   2  11       27.82       30.39      6.96 o 
 -10   2  11      748.65      811.09     26.69 o 
  -8   2  11       19.06        9.01      3.63 o 
  -6   2  11     1888.84     1901.79     30.74 o 
  -4   2  11       10.62        9.02      2.48 o 
  -2   2  11      312.87      297.53     18.96 o 
   0   2  11       10.39       15.15      2.64 o 
   2   2  11      928.55      941.87     42.83 o 
   4   2  11      579.90      566.54     22.92 o 
   6   2  11       25.78       37.41      5.75 o 
   8   2  11      310.06      309.78     26.09 o 
  10   2  11      196.20      191.70     31.25 o 
 -27   3  11       38.38       35.74     16.05 o 
 -25   3  11      793.55      757.07     75.58 o 
 -23   3  11      605.86      612.26     17.18 o 
 -21   3  11       80.17       74.02      8.20 o 
 -19   3  11       10.35        9.75      3.28 o 
 -17   3  11       24.79       35.23      6.09 o 
 -15   3  11     1439.18     1482.99     99.51 o 
 -13   3  11      423.70      523.64     37.63 o 
 -11   3  11      195.90      197.19     19.81 o 
  -9   3  11        3.48        4.91      4.42 o 
  -7   3  11     2111.14     2108.70    112.86 o 
  -5   3  11      670.89      632.51     23.56 o 
  -3   3  11      289.77      263.71     14.76 o 
  -1   3  11       19.55       26.10      3.05 o 
   1   3  11      138.90      147.31     11.86 o 
   3   3  11     1175.51     1160.88     22.41 o 
   5   3  11      586.02      606.46     35.66 o 
   7   3  11     1109.86     1111.54     29.45 o 
   9   3  11      416.45      325.96     45.08 o 
 -26   4  11       50.94       69.25     16.05 o 
 -24   4  11      568.66      537.80     28.29 o 
 -22   4  11       75.02       66.26      8.96 o 
 -20   4  11      369.24      360.27      8.18 o 
 -18   4  11       11.21       10.80      1.58 o 
 -16   4  11     3579.80     3643.29     94.64 o 
 -14   4  11      112.52      168.61     13.14 o 
 -12   4  11        3.75       -0.77      7.15 o 
 -10   4  11      455.76      460.63     40.92 o 
  -8   4  11       43.27       37.20      5.81 o 
  -6   4  11     3553.11     3725.97    138.92 o 
  -4   4  11     1105.45     1033.36     23.40 o 
  -2   4  11        1.48        3.96      3.05 o 
   0   4  11     2014.29     2081.75     46.21 o 
   2   4  11     2317.31     2364.45     37.46 o 
   4   4  11      443.63      446.09     22.34 o 
   6   4  11      236.36      256.26     25.78 o 
   8   4  11      443.65      392.53     47.67 o 
 -23   5  11      636.92      648.58     71.78 o 
 -21   5  11      493.76      491.50     74.32 o 
 -19   5  11      143.96      127.52     25.34 o 
 -17   5  11      341.13      382.67     20.91 o 
 -15   5  11      609.34      633.11     48.98 o 
 -13   5  11       48.94       68.91     10.55 o 
 -11   5  11       13.37       39.97     10.55 o 
  -9   5  11       31.25       48.79     11.35 o 
  -7   5  11      190.37      190.98     17.21 o 
  -5   5  11     1535.57     1663.26     99.61 o 
  -3   5  11      337.27      296.14      7.96 o 
  -1   5  11      863.23      810.24     16.62 o 
   1   5  11        3.08        7.92      4.11 o 
   3   5  11      866.15      923.65     54.05 o 
   5   5  11       63.05       58.38     13.95 o 
   7   5  11      283.01      263.89     40.96 o 
 -22   6  11       99.22      103.87     23.65 o 
 -20   6  11        1.30       16.61     21.11 o 
 -18   6  11       12.59       17.37      6.69 o 
 -16   6  11      687.81      768.36     45.97 o 
 -14   6  11      262.12      271.65     35.05 o 
 -12   6  11      123.35      101.12     12.14 o 
 -10   6  11       47.72       51.51     10.44 o 
  -8   6  11       88.69       63.69      9.73 o 
  -6   6  11      145.21      175.05     15.83 o 
  -4   6  11       21.68       22.80      6.25 o 
  -2   6  11      102.67      118.94     22.38 o 
   0   6  11      245.31      211.72     32.09 o 
   2   6  11      207.26      196.16     23.65 o 
   4   6  11      260.31      250.16     31.35 o 
 -19   7  11       57.25       42.03     10.10 o 
 -17   7  11        2.23       12.19      7.45 o 
 -15   7  11      169.31      177.96     16.05 o 
 -13   7  11        7.56        7.79      9.29 o 
 -11   7  11       23.84       28.75     18.16 o 
  -9   7  11      215.83      161.14     15.04 o 
  -7   7  11      122.94      116.33     18.58 o 
  -5   7  11       35.23       24.91      7.38 o 
  -3   7  11       14.36       33.53     17.73 o 
  -1   7  11       61.84       50.67     18.58 o 
   1   7  11       19.78       45.60     10.98 o 
 -14   8  11        0.02       10.23      7.49 o 
 -12   8  11       23.53       35.05      9.55 o 
 -10   8  11        1.48       20.24     20.69 o 
  -8   8  11        6.75       11.70      6.08 o 
  -6   8  11        0.03       26.93      7.91 o 
  -4   8  11       25.03       21.35      7.45 o 
 -28   0  12      469.07      503.32     34.62 o 
 -26   0  12      327.01      248.28     51.51 o 
 -24   0  12       85.38       55.08     19.85 o 
 -22   0  12     1495.22     1466.18     61.65 o 
 -20   0  12     5940.22     6038.14     86.98 o 
 -18   0  12     2099.52     2144.21     42.98 o 
 -16   0  12     7379.61     7575.64    126.85 o 
 -14   0  12      680.68      782.60     32.10 o 
 -12   0  12     1092.75     1189.30     26.42 o 
 -10   0  12      289.44      301.49     25.35 o 
  -8   0  12      440.77      423.27     30.40 o 
  -6   0  12     3277.39     3360.73     95.65 o 
  -4   0  12     7600.25     8138.44    213.38 o 
  -2   0  12      808.59      811.93     46.26 o 
   0   0  12       12.09        6.67      2.92 o 
   2   0  12     1107.98     1146.39     32.06 o 
   4   0  12      589.74      602.13     48.98 o 
   6   0  12     1011.81      966.95     70.94 o 
   8   0  12      252.38      304.87     33.78 o 
 -27   1  12        3.48       13.69      5.65 o 
 -25   1  12      606.28      609.78     19.08 o 
 -23   1  12      210.77      181.95     21.61 o 
 -21   1  12      255.35      249.36     19.13 o 
 -19   1  12     2807.12     2798.37     53.20 o 
 -17   1  12     4514.75     4659.04    121.51 o 
 -15   1  12      793.17      773.92     27.01 o 
 -13   1  12     1280.35     1328.77     18.09 o 
 -11   1  12       56.38       71.82      5.97 o 
  -9   1  12     2380.05     2322.15     29.61 o 
  -7   1  12     3203.30     3221.94     47.66 o 
  -5   1  12     1114.84     1193.36     21.34 o 
  -3   1  12      728.97      643.39     17.94 o 
  -1   1  12      590.98      569.70     19.27 o 
   1   1  12     2033.47     2041.56     55.77 o 
   3   1  12      390.93      366.47     24.26 o 
   5   1  12     2173.10     2258.29     55.31 o 
   7   1  12      228.57      235.79     24.91 o 
   9   1  12      133.74      111.44     15.60 o 
 -26   2  12        1.38       25.34     10.75 o 
 -24   2  12       96.65       71.11     14.78 o 
 -22   2  12       11.85       13.30      5.13 o 
 -20   2  12      212.51      213.12     14.29 o 
 -18   2  12     1562.20     1502.82     29.62 o 
 -16   2  12     3071.76     3030.43     49.87 o 
 -14   2  12        6.49       13.89      1.56 o 
 -12   2  12      196.58      199.96     14.89 o 
 -10   2  12      291.80      281.07     25.51 o 
  -8   2  12     1268.32     1251.45     25.51 o 
  -6   2  12      220.28      217.10     11.48 o 
  -4   2  12     1455.77     1384.72     32.67 o 
  -2   2  12     1198.18     1179.20     38.88 o 
   0   2  12      205.82      191.39     15.48 o 
   2   2  12      821.18      828.59     15.12 o 
   4   2  12      179.94      137.51     14.08 o 
   6   2  12      178.83      136.37     17.64 o 
   8   2  12     1132.80     1183.49     49.19 o 
 -25   3  12        1.26        7.60      5.62 o 
 -23   3  12        0.76        9.63      6.76 o 
 -21   3  12       37.16       34.41      5.11 o 
 -19   3  12       14.29       18.80      3.73 o 
 -17   3  12      500.06      534.01     57.00 o 
 -15   3  12       54.31       66.20      6.52 o 
 -13   3  12      114.44      116.41     10.03 o 
 -11   3  12      744.27      856.36     90.36 o 
  -9   3  12     1736.60     1929.34     43.71 o 
  -7   3  12        5.68       17.82      5.32 o 
  -5   3  12       19.36       10.35      2.13 o 
  -3   3  12       37.31       51.66      3.72 o 
  -1   3  12       25.10       22.27      2.93 o 
   1   3  12        0.68        6.05      3.94 o 
   3   3  12       84.92       86.04     14.31 o 
   5   3  12       18.98       18.16      6.57 o 
   7   3  12      375.78      309.60     44.41 o 
 -24   4  12       56.09       63.34     21.96 o 
 -22   4  12       11.88       27.87     11.82 o 
 -20   4  12       14.57       20.67     11.40 o 
 -18   4  12      633.17      605.99     39.53 o 
 -16   4  12      501.15      507.57     39.27 o 
 -14   4  12       77.90       67.47      8.72 o 
 -12   4  12      148.60      131.11     11.63 o 
 -10   4  12       54.04       74.14     11.25 o 
  -8   4  12       18.31       25.33      6.25 o 
  -6   4  12      162.59      167.72     17.01 o 
  -4   4  12       52.88       72.63     12.67 o 
  -2   4  12        0.20        7.58      2.18 o 
   0   4  12      305.35      283.65     18.89 o 
   2   4  12        7.25        5.22      4.45 o 
   4   4  12        0.82       14.18      3.94 o 
   6   4  12       14.05       15.03      5.62 o 
 -23   5  12       54.91       68.40     16.05 o 
 -21   5  12      982.06      895.17     66.72 o 
 -19   5  12      781.09      731.08     63.45 o 
 -17   5  12      350.30      399.10     32.44 o 
 -15   5  12      828.56      833.15     58.44 o 
 -13   5  12        7.81       18.09      8.45 o 
 -11   5  12       39.56       47.22      6.08 o 
  -9   5  12      156.16      172.98     12.23 o 
  -7   5  12      392.62      467.63     31.98 o 
  -5   5  12      646.90      605.90     43.29 o 
  -3   5  12      540.49      591.15     27.87 o 
  -1   5  12      115.83      100.50     28.71 o 
   1   5  12        4.47       19.71     16.89 o 
   3   5  12      320.02      307.26     29.35 o 
   5   5  12      163.24      127.37     19.07 o 
 -20   6  12      823.75      886.62    110.63 o 
 -18   6  12     1025.79     1193.90     86.98 o 
 -16   6  12      517.83      551.71     49.84 o 
 -14   6  12       26.67       38.92      8.30 o 
 -12   6  12       75.41       59.85     13.51 o 
 -10   6  12     1261.60     1282.30     56.58 o 
  -8   6  12      919.30      823.59     51.63 o 
  -6   6  12      293.16      296.60     29.19 o 
  -4   6  12     1518.04     1708.03    156.23 o 
  -2   6  12       28.66       29.56      7.60 o 
   0   6  12       28.03       54.89     22.80 o 
   2   6  12      379.51      359.76     46.45 o 
 -17   7  12      269.07      240.86     25.95 o 
 -15   7  12      243.79      239.98     35.76 o 
 -13   7  12        1.68        5.14      6.25 o 
 -11   7  12      297.17      225.30     16.69 o 
  -9   7  12     1314.71     1261.10    114.43 o 
  -7   7  12     1510.00     1553.14    140.61 o 
  -5   7  12      133.89      125.10     14.83 o 
  -3   7  12      130.98      143.57     21.96 o 
  -1   7  12       55.13       57.43     12.67 o 
 -27   1  13        5.57       15.08      6.25 o 
 -25   1  13       39.11       30.51      8.69 o 
 -23   1  13       67.80       50.98      8.09 o 
 -21   1  13       94.72       94.46      8.41 o 
 -19   1  13        1.14        6.62      4.29 o 
 -17   1  13     1485.63     1525.15     25.35 o 
 -15   1  13      283.31      274.33     22.06 o 
 -13   1  13       10.52       12.23      2.67 o 
 -11   1  13      937.04      952.24     14.66 o 
  -9   1  13      779.82      766.87     26.85 o 
  -7   1  13       99.73       95.93      7.26 o 
  -5   1  13       14.07       21.39      2.53 o 
  -3   1  13      274.38      245.30     12.72 o 
  -1   1  13       50.68       43.05      3.75 o 
   1   1  13      425.17      404.61     41.47 o 
   3   1  13       73.31       77.77     21.53 o 
   5   1  13      851.41      843.61     27.74 o 
   7   1  13      204.29      144.79     21.06 o 
 -26   2  13       14.46       19.20      5.49 o 
 -24   2  13       84.87       76.52     15.60 o 
 -22   2  13        3.85        0.63      2.40 o 
 -20   2  13       48.59       41.81      7.44 o 
 -18   2  13     2007.82     1974.19     36.59 o 
 -16   2  13      140.47      134.09     12.09 o 
 -14   2  13       51.23       35.54      3.84 o 
 -12   2  13       87.27       85.96      6.11 o 
 -10   2  13     2671.07     2689.49     82.15 o 
  -8   2  13      856.45      870.65     43.07 o 
  -6   2  13       36.13       32.37      2.97 o 
  -4   2  13      743.77      720.35     27.19 o 
  -2   2  13      114.57      125.81      8.07 o 
   0   2  13      290.25      269.85     24.87 o 
   2   2  13      665.68      682.15     19.02 o 
   4   2  13      200.08      198.28     27.05 o 
   6   2  13      926.40      865.17     92.47 o 
 -25   3  13        1.50        2.53      9.29 o 
 -23   3  13      259.89      251.66     43.91 o 
 -21   3  13      220.33      236.98      9.10 o 
 -19   3  13      723.60      645.91     48.74 o 
 -17   3  13     2144.22     2281.56     52.08 o 
 -15   3  13      167.25      144.51     20.88 o 
 -13   3  13      218.66      241.55     19.10 o 
 -11   3  13       13.85       16.11      8.74 o 
  -9   3  13     2328.08     2412.12     93.81 o 
  -7   3  13      859.27      856.43     50.97 o 
  -5   3  13      772.55      755.45     20.59 o 
  -3   3  13      629.42      596.80     33.38 o 
  -1   3  13        6.28        6.53      1.89 o 
   1   3  13      684.46      653.32     31.67 o 
   3   3  13      117.14      109.89     14.40 o 
   5   3  13     1047.05     1063.92     52.81 o 
 -24   4  13      121.31      137.65     26.18 o 
 -22   4  13       52.40       43.91     15.20 o 
 -20   4  13      488.65      458.79     31.63 o 
 -18   4  13     1060.91     1181.05     50.92 o 
 -16   4  13      377.93      406.65     34.46 o 
 -14   4  13      200.48      167.62     20.27 o 
 -12   4  13      134.67      116.13     19.42 o 
 -10   4  13      135.63      158.00     15.15 o 
  -8   4  13     1266.74     1334.21     36.28 o 
  -6   4  13       87.56       74.80     16.05 o 
  -4   4  13     1071.50     1086.87     38.00 o 
  -2   4  13        4.72       16.89      8.45 o 
   0   4  13     1154.75     1093.47     35.71 o 
   2   4  13      108.98      105.57     16.22 o 
   4   4  13       77.84       62.83      9.73 o 
 -23   5  13       84.40       58.27     21.96 o 
 -21   5  13       11.29       23.86      8.04 o 
 -19   5  13      326.34      392.19     30.75 o 
 -17   5  13      967.75     1029.35     66.85 o 
 -15   5  13        0.44       15.77     14.78 o 
 -13   5  13      105.97      109.14     11.73 o 
 -11   5  13       30.72       14.84      6.27 o 
  -9   5  13     1158.32     1251.44    160.03 o 
  -7   5  13      311.73      336.71     30.18 o 
  -5   5  13        2.75       11.73     13.09 o 
  -3   5  13        4.42       31.25     12.67 o 
  -1   5  13      223.08      238.15     40.54 o 
   1   5  13       65.06       62.49     27.02 o 
   3   5  13        7.19       14.36      9.29 o 
 -20   6  13       38.17       63.85     10.34 o 
 -18   6  13      202.20      188.33     24.48 o 
 -16   6  13       22.92       34.09     12.23 o 
 -14   6  13        2.30        8.37      6.49 o 
 -12   6  13      182.85      167.40     14.19 o 
 -10   6  13      347.53      382.91     31.50 o 
  -8   6  13       91.81       96.09     14.01 o 
  -6   6  13      192.30      240.30     25.97 o 
  -4   6  13      226.45      200.15     32.94 o 
  -2   6  13        0.92        2.53     10.13 o 
   0   6  13      141.88       95.43     22.80 o 
 -15   7  13       63.17       49.38     11.97 o 
 -13   7  13      175.58      191.34     26.60 o 
 -11   7  13      282.38      285.34     24.32 o 
  -9   7  13       21.47       14.23      6.17 o 
  -7   7  13        1.51       20.15      8.11 o 
  -5   7  13      111.81      185.57     77.27 o 
 -26   0  14       39.85       38.00     14.36 o 
 -24   0  14      181.26      130.90     41.38 o 
 -22   0  14       82.17       70.50     14.00 o 
 -20   0  14      519.72      433.07     31.39 o 
 -18   0  14      138.85      121.70     10.35 o 
 -16   0  14      111.40      120.51      8.98 o 
 -14   0  14      114.09      109.18     11.60 o 
 -12   0  14      902.36      876.23     44.47 o 
 -10   0  14      853.42      865.49     29.14 o 
  -8   0  14      324.46      341.88     26.58 o 
  -6   0  14      810.36      764.86     27.01 o 
  -4   0  14     2494.50     2571.47     49.36 o 
  -2   0  14     3738.08     3613.97    134.68 o 
   0   0  14      306.46      295.58     28.71 o 
   2   0  14     1542.13     1659.45    135.96 o 
   4   0  14        2.04        5.07      7.60 o 
 -27   1  14      160.47      102.22     22.09 o 
 -25   1  14      252.13      239.66     44.76 o 
 -23   1  14       18.70       27.43      6.69 o 
 -21   1  14     1509.93     1517.46     13.81 o 
 -19   1  14        0.67        4.68      2.01 o 
 -17   1  14      240.92      218.92     13.19 o 
 -15   1  14      226.51      209.81     12.88 o 
 -13   1  14       32.64       34.47      2.55 o 
 -11   1  14      352.68      345.77     14.32 o 
  -9   1  14     5125.26     5048.96    113.86 o 
  -7   1  14      375.02      320.62     20.60 o 
  -5   1  14       71.19       67.56      7.18 o 
  -3   1  14      568.22      600.70     26.66 o 
  -1   1  14      925.72      887.63     52.17 o 
   1   1  14      602.16      543.89     18.91 o 
   3   1  14      687.33      756.70     34.62 o 
   5   1  14        2.79       10.48      4.45 o 
 -26   2  14        0.00        0.84      7.60 o 
 -24   2  14      395.81      315.00     59.12 o 
 -22   2  14      547.56      602.36     56.16 o 
 -20   2  14      392.16      410.62     13.18 o 
 -18   2  14     1396.65     1331.38     28.92 o 
 -16   2  14       16.54       16.41      3.70 o 
 -14   2  14      108.16      114.54      8.70 o 
 -12   2  14     1758.08     1730.48     45.44 o 
 -10   2  14       58.84       66.22      9.44 o 
  -8   2  14       29.16       28.47      3.16 o 
  -6   2  14     1832.88     1745.16     42.18 o 
  -4   2  14       80.83       67.03      6.85 o 
  -2   2  14        7.93       12.05      3.23 o 
   0   2  14      105.81      124.70     16.35 o 
   2   2  14      873.56      942.43     19.07 o 
   4   2  14      127.58       81.06     17.55 o 
 -25   3  14        0.76       32.94     16.05 o 
 -23   3  14        3.40        9.29      7.60 o 
 -21   3  14       77.13       41.73      7.47 o 
 -19   3  14      262.58      247.36     24.32 o 
 -17   3  14       65.44       61.34      8.11 o 
 -15   3  14      306.68      296.88     23.40 o 
 -13   3  14       10.78       92.99     53.20 o 
 -11   3  14      249.58      219.11     35.05 o 
  -9   3  14      420.17      412.12     32.34 o 
  -7   3  14       35.10       36.31     10.13 o 
  -5   3  14       52.87       40.44      4.33 o 
  -3   3  14      338.63      306.82     14.01 o 
  -1   3  14      370.39      372.78     25.62 o 
   1   3  14       66.16       78.65     10.57 o 
   3   3  14      212.78      204.14     19.65 o 
 -24   4  14      139.36      109.79     24.49 o 
 -22   4  14      112.76       91.34     16.82 o 
 -20   4  14       79.02       69.48     15.82 o 
 -18   4  14        2.31       20.30      7.28 o 
 -16   4  14        0.00       25.50      8.45 o 
 -14   4  14       39.67       51.86     10.34 o 
 -12   4  14        1.69       13.11      6.85 o 
 -10   4  14        7.82       13.23      7.09 o 
  -8   4  14      449.34      483.71     46.21 o 
  -6   4  14      430.48      347.09     48.14 o 
  -4   4  14       13.64       16.05      7.60 o 
  -2   4  14        1.10       14.36      9.29 o 
   0   4  14      143.17      131.74     25.34 o 
   2   4  14        2.31        5.07      7.60 o 
 -21   5  14        0.80       19.69     10.13 o 
 -19   5  14        1.16        7.45      6.49 o 
 -17   5  14        8.83       25.76      8.96 o 
 -15   5  14       30.17       33.58      9.69 o 
 -13   5  14      354.49      337.54     24.07 o 
 -11   5  14      580.90      613.82     81.92 o 
  -9   5  14        0.08       19.42      6.57 o 
  -7   5  14      672.90      573.70     52.18 o 
  -5   5  14      179.12      124.99     31.25 o 
  -3   5  14      657.25      539.64     95.43 o 
  -1   5  14       37.36       38.85     11.82 o 
 -18   6  14      145.11      108.70     20.93 o 
 -16   6  14        3.98       -1.69     12.67 o 
 -14   6  14       15.21       27.40      7.91 o 
 -12   6  14      540.36      571.05     38.52 o 
 -10   6  14       44.72       34.89     11.30 o 
  -8   6  14     1084.76     1168.37     39.69 o 
  -6   6  14       12.17       39.69     10.31 o 
  -4   6  14       65.83       43.07     16.05 o 
 -25   1  15      484.72      525.28     31.25 o 
 -23   1  15      388.66      367.10     28.20 o 
 -21   1  15     1662.46     1664.41     23.01 o 
 -19   1  15       65.05       52.22      6.88 o 
 -17   1  15       90.15       88.10      9.23 o 
 -15   1  15       20.00       17.61      4.89 o 
 -13   1  15      246.78      218.73      9.38 o 
 -11   1  15        0.23       10.18      2.46 o 
  -9   1  15      903.48      962.99     27.18 o 
  -7   1  15      789.43      772.25     15.36 o 
  -5   1  15      686.52      620.23     20.20 o 
  -3   1  15        5.95        9.71      2.99 o 
  -1   1  15      105.74      117.91     13.70 o 
   1   1  15       43.74       34.62     19.85 o 
 -24   2  15       97.35       69.58     12.50 o 
 -22   2  15     1696.66     1723.59     36.09 o 
 -20   2  15     1013.52     1186.08     72.20 o 
 -18   2  15        8.74       25.00      6.49 o 
 -16   2  15       64.00       73.23      7.36 o 
 -14   2  15       21.19       32.92      5.57 o 
 -12   2  15     1144.89     1221.70     32.27 o 
 -10   2  15       35.23       32.59     13.82 o 
  -8   2  15      246.50      232.07     18.89 o 
  -6   2  15     1177.32     1133.76     79.81 o 
  -4   2  15        3.15        8.68      5.07 o 
  -2   2  15      738.92      726.09     42.23 o 
   0   2  15      177.75      176.25     23.52 o 
   2   2  15      119.44       70.15     14.36 o 
 -23   3  15       87.74      108.08     14.78 o 
 -21   3  15     1975.41     2218.55    170.17 o 
 -19   3  15      464.59      445.72     50.30 o 
 -17   3  15        7.93       15.01      7.69 o 
 -15   3  15        3.50       14.80      5.07 o 
 -13   3  15      714.65      737.56     37.89 o 
 -11   3  15     1095.76     1208.65     27.16 o 
  -9   3  15      507.32      526.02     48.46 o 
  -7   3  15      155.61      132.59     31.25 o 
  -5   3  15        0.01       38.85     10.13 o 
  -3   3  15      944.09     1080.12     30.40 o 
  -1   3  15        0.78        5.91     12.67 o 
   1   3  15      610.10      544.70     24.49 o 
 -22   4  15     1458.14     1586.39     55.43 o 
 -20   4  15      198.59      184.69     24.46 o 
 -18   4  15      190.63      152.67     22.10 o 
 -16   4  15        0.08       16.43      5.88 o 
 -14   4  15       56.88       67.44     14.36 o 
 -12   4  15     3566.36     4080.83    163.83 o 
 -10   4  15      720.02      635.38     59.74 o 
  -8   4  15        5.36       19.92      8.52 o 
  -6   4  15     1796.68     2083.39     43.07 o 
  -4   4  15      336.88      282.06     59.12 o 
  -2   4  15      448.50      455.19     75.16 o 
 -19   5  15      134.55       98.55     16.64 o 
 -17   5  15        3.31        8.57     10.98 o 
 -15   5  15        0.74       15.40      7.69 o 
 -13   5  15       11.75       10.70      7.55 o 
 -11   5  15      800.94      818.51     62.10 o 
  -9   5  15      324.66      318.01     42.02 o 
  -7   5  15      220.58      135.96     38.00 o 
  -5   5  15        0.37       -7.60     10.13 o 
 -14   6  15        6.81       29.99      9.24 o 
 -12   6  15      289.64      261.39     30.30 o 
 -10   6  15       16.70       20.83     12.25 o 
 -22   0  16      943.83     1010.99     21.11 o 
 -20   0  16      783.35      819.22     22.47 o 
 -18   0  16       35.74       33.70      5.05 o 
 -16   0  16      255.91      233.40     26.25 o 
 -14   0  16     2163.36     2274.24     28.71 o 
 -12   0  16      956.83     1124.03     21.96 o 
 -10   0  16        1.22       14.82      5.36 o 
  -8   0  16       13.73       13.51      5.91 o 
  -6   0  16        0.27       -8.87      5.91 o 
  -4   0  16      217.08      178.19     29.56 o 
  -2   0  16      152.99      145.25     24.49 o 
   0   0  16      748.97      874.90     42.23 o 
 -23   1  16      331.61      359.68     31.24 o 
 -21   1  16        0.83        8.55      5.91 o 
 -19   1  16       85.06       68.40     10.74 o 
 -17   1  16      315.97      284.56     16.82 o 
 -15   1  16      317.62      326.16     25.04 o 
 -13   1  16      432.98      428.97     62.10 o 
 -11   1  16     1113.12     1111.51     25.91 o 
  -9   1  16        0.53        7.18      2.49 o 
  -7   1  16      231.62      172.74     18.00 o 
  -5   1  16       62.40       51.70      8.45 o 
  -3   1  16      461.94      536.49     58.69 o 
  -1   1  16      422.34      350.78     37.94 o 
 -24   2  16      482.93      492.04     59.54 o 
 -22   2  16      164.12      158.38     19.40 o 
 -20   2  16       35.10       33.23      9.71 o 
 -18   2  16       39.83       50.08      7.80 o 
 -16   2  16      131.31      126.08     29.32 o 
 -14   2  16      379.73      332.09     37.77 o 
 -12   2  16        4.93       17.45      4.43 o 
 -10   2  16      117.10       98.81     14.36 o 
  -8   2  16        0.62        2.53      6.76 o 
  -6   2  16       47.40       49.83      8.45 o 
  -4   2  16      920.63      996.51     29.56 o 
  -2   2  16      329.18      319.22     38.85 o 
 -21   3  16        6.07       16.05     11.40 o 
 -19   3  16        1.01       18.20      6.76 o 
 -17   3  16      232.91      237.16     39.69 o 
 -15   3  16       21.54       37.83     10.56 o 
 -13   3  16      545.49      470.00     43.00 o 
 -11   3  16      319.34      268.16     32.86 o 
  -9   3  16       21.03       27.02     11.82 o 
  -7   3  16        4.55       17.73     10.13 o 
  -5   3  16       66.11       46.45     16.05 o 
  -3   3  16      245.15      270.24     61.65 o 
 -20   4  16       22.12       27.40      7.47 o 
 -18   4  16       65.23       43.55      8.80 o 
 -16   4  16      267.80      295.90     35.23 o 
 -14   4  16       87.24       79.57     13.19 o 
 -12   4  16      144.38      128.42     14.19 o 
 -10   4  16       67.07       66.02     16.22 o 
  -8   4  16      303.50      205.21     56.58 o 
  -6   4  16       40.20       48.14      9.29 o 
 -15   5  16        0.07       25.27      5.65 o 
 -13   5  16      430.61      449.35     50.32 o 
 -11   5  16        0.07        9.46      5.62 o 
  -9   5  16       68.47       50.51     12.27 o 
 -21   1  17      145.97      118.63     10.86 o 
 -19   1  17      157.05      150.01     15.73 o 
 -17   1  17       11.97       22.62      6.69 o 
 -15   1  17       42.05       42.66     11.63 o 
 -11   1  17      127.02      119.07     25.34 o 
  -9   1  17      120.03       73.47     29.56 o 
  -7   1  17      558.28      508.39     50.67 o 
  -5   1  17      888.79      865.61     56.58 o 
 -20   2  17      124.72      119.12     28.71 o 
 -18   2  17      106.03      101.86     11.38 o 
 -16   2  17      554.00      482.51     42.98 o 
 -14   2  17      793.76      885.34     18.80 o 
 -12   2  17      155.63      151.17     24.49 o 
 -10   2  17      299.98      242.37     30.40 o 
  -8   2  17       24.87       32.94     11.82 o 
  -6   2  17      365.61      304.87     72.63 o 
 -19   3  17       21.64       50.94      7.65 o 
 -17   3  17      363.00      418.18     70.09 o 
 -15   3  17      594.48      445.81     57.73 o 
 -13   3  17      225.83      203.30     27.13 o 
 -11   3  17      552.73      537.95     63.34 o 
  -9   3  17      670.69      637.60     35.47 o 
  -7   3  17      368.12      396.07     43.91 o 
 -14   4  17     1634.39     1941.59    117.39 o 
 -12   4  17       27.81       30.40      9.55 o 
 -13   1  18        5.89       18.58      9.29 o 
 -11   1  18      255.39      192.55     43.91 o 
  -9   1  18       63.22       32.94     13.51 o 
 -16   2  18      339.33      273.64     33.12 o 
 -14   2  18      335.88      358.91     48.98 o 
 -12   2  18       23.71       20.27     10.13 o 
                                                 
